# Supplementary material for: A Temperature-Monitoring Vaginal Ring for Measuring Adherence
Source: PLoS One. 2015 May 12;10(5):e0125682. doi: 10.1371/journal.pone.0125682 (PMC4429109; doi:10.1371/journal.pone.0125682)
Supplement: S1 Dataset — (ZIP) [file pone.0125682.s001.zip]

Archive with 10 entries (10 files):
- Exp 1-3 (60 min SR) 1.csv
- Exp 1-3 (8 min SR) 1.csv
- Exp 1-3 Control (1 min SR) 1.csv
- Macaque Control 1.csv
- Macaque Subcutaneous 1.csv
- Macaque Vaginal 1.csv
- P1 & 2 Control (hr) 1.csv
- P1 & 2 nano-T (hr) 1.csv
- P3 & 4 Control (hr) 1.csv
- P3 & 4 nano-T (hr) 1.csv
