# Supplementary material for: A Temperature-Monitoring Vaginal Ring for Measuring Adherence
Source: PLoS One. 2015 May 12;10(5):e0125682. doi: 10.1371/journal.pone.0125682 (PMC4429109; doi:10.1371/journal.pone.0125682)
Supplement: S1 Dataset — (ZIP) [file pone.0125682.s001.zip › Exp 1-3 (60 min SR) 1.csv]

	Time (min)	EXP1	EXP2	EXP3
	0	36.63	36.69	37.13
	60	36.60	36.67	37.16
	120	36.60	36.67	37.16
	180	22.48	23.07	22.21
	240	23.02	23.10	22.39
	300	36.55	36.55	37.16
	360	36.58	36.55	37.05
	420	23.82	23.58	23.23
	480	24.03	23.90	23.47
