# Supplementary material for: A Temperature-Monitoring Vaginal Ring for Measuring Adherence
Source: PLoS One. 2015 May 12;10(5):e0125682. doi: 10.1371/journal.pone.0125682 (PMC4429109; doi:10.1371/journal.pone.0125682)
Supplement: S1 Dataset — (ZIP) [file pone.0125682.s001.zip › Exp 1-3 (8 min SR) 1.csv]

	Time (min)	EXP1	EXP2	EXP3
	0	36.64	36.71	37.11
	8	36.61	36.63	37.14
	16	36.61	36.63	37.11
	24	36.58	36.66	37.20
	32	36.58	36.60	37.11
	40	36.55	36.63	37.14
	48	36.67	36.60	37.11
	56	36.67	36.63	37.14
	64	36.58	36.69	37.17
	72	36.78	36.63	37.11
	80	36.67	36.71	37.11
	88	36.72	36.63	37.11
	96	36.75	36.71	37.11
	104	36.58	36.71	37.14
	112	36.61	36.60	37.11
	120	36.67	36.63	37.14
	128	22.68	24.74	20.91
	136	22.23	22.99	21.13
	144	22.26	22.87	21.19
	152	22.32	22.87	21.28
	160	22.35	22.87	21.50
	168	22.35	22.93	21.68
	176	22.47	22.99	21.86
	184	22.50	23.02	22.11
	192	22.59	22.99	22.23
	200	22.59	23.02	22.35
	208	22.68	23.02	22.35
	216	22.80	23.05	22.38
	224	22.86	23.05	22.38
	232	22.98	23.05	22.41
	240	23.07	23.08	22.44
	248	36.80	36.83	36.47
	256	36.36	36.83	37.03
	264	36.30	36.60	37.11
	272	36.36	36.49	37.11
	280	36.44	36.55	37.11
	288	36.47	36.60	37.11
	296	36.47	36.69	37.11
	304	36.55	36.60	37.14
	312	36.55	36.60	37.11
	320	36.55	36.49	37.11
	328	36.55	36.49	37.11
	336	36.55	36.52	37.11
	344	36.55	36.60	37.20
	352	36.58	36.52	37.06
	360	36.55	36.49	37.11
	368	24.61	28.47	22.47
	376	24.02	24.15	21.74
	384	23.99	23.80	21.89
	392	23.90	23.68	22.29
	400	23.81	23.59	22.50
	408	23.81	23.59	22.71
	416	23.90	23.59	22.86
	424	23.93	23.59	23.07
	432	23.96	23.59	23.22
	440	23.93	23.59	23.31
	448	23.90	23.62	23.34
	456	23.93	23.68	23.43
	464	23.93	23.65	23.40
	472	23.90	23.68	23.40
	480	24.05	23.82	23.55
