# Supplementary material for: A Temperature-Monitoring Vaginal Ring for Measuring Adherence
Source: PLoS One. 2015 May 12;10(5):e0125682. doi: 10.1371/journal.pone.0125682 (PMC4429109; doi:10.1371/journal.pone.0125682)
Supplement: S1 Dataset — (ZIP) [file pone.0125682.s001.zip › Exp 1-3 Control (1 min SR) 1.csv]

Time (min)	EXP1 Oven	EXP1 Lab	EXP2 Oven	EXP2 Lab	EXP3 Oven	EXP3 Lab
0.000000	37.0	21.5	37.0	22.5	37.5	22.0
1.000000	37.0	21.5	37.0	22.5	37.5	22.0
2.000000	37.0	21.5	37.0	22.5	37.5	22.0
3.000000	37.0	21.5	37.0	22.5	37.5	22.0
4.000000	37.0	21.5	37.0	22.5	37.5	22.0
5.000000	37.0	21.5	37.0	22.5	37.5	22.0
6.000000	37.0	21.5	37.0	22.5	37.5	22.0
7.000000	37.0	21.5	37.0	22.5	37.5	22.0
8.000000	37.0	21.5	37.0	22.5	37.5	22.0
9.000000	37.0	21.5	37.0	22.5	37.5	22.0
10.000000	37.0	21.5	37.0	22.5	37.5	22.0
11.000000	37.0	21.5	37.0	22.5	37.5	22.0
12.000000	37.0	21.5	37.0	22.5	37.5	22.0
13.000000	37.0	21.5	37.0	22.5	37.5	22.0
14.000000	37.0	21.5	37.0	22.5	37.5	22.0
15.000000	37.0	21.5	37.0	22.5	37.5	22.0
16.000000	37.0	21.5	37.0	22.5	37.5	22.0
17.000000	37.0	21.5	37.0	22.5	37.5	22.0
18.000000	37.0	21.5	37.0	22.5	37.5	22.0
19.000000	37.0	21.5	37.0	22.5	37.5	22.0
20.000000	37.0	21.5	37.0	22.5	37.5	22.0
21.000000	37.0	21.5	37.0	22.5	37.5	22.0
22.000000	37.0	21.5	37.0	22.5	37.5	22.0
23.000000	37.0	21.5	37.0	22.5	37.5	22.0
24.000000	37.0	21.5	37.0	22.5	37.5	22.0
25.000000	37.0	21.5	37.0	22.5	37.5	22.0
26.000000	37.0	21.5	37.0	22.5	37.5	22.0
27.000000	37.0	21.5	37.0	22.5	37.5	22.0
28.000000	37.0	21.5	37.0	22.5	37.5	22.0
29.000000	37.0	21.5	37.0	22.5	37.5	22.0
30.000000	37.0	21.5	37.0	22.5	37.5	22.0
31.000000	37.0	21.5	37.0	22.5	37.5	22.0
32.000000	37.0	21.5	37.0	22.5	37.5	22.0
33.000000	37.0	21.5	37.0	22.5	37.5	22.0
34.000000	37.0	21.5	37.0	22.5	37.5	22.0
35.000000	37.0	21.5	37.0	22.5	37.5	22.0
36.000000	37.0	21.5	37.0	22.5	37.5	22.0
37.000000	37.0	21.5	37.0	22.5	37.5	22.0
38.000000	37.0	21.5	37.0	22.5	37.5	22.0
39.000000	37.0	21.5	37.0	22.5	37.5	22.0
40.000000	37.0	21.5	37.0	22.5	37.5	22.0
41.000000	37.0	21.5	37.0	22.5	37.5	22.0
42.000000	37.0	21.5	37.0	22.5	37.5	22.0
43.000000	37.0	21.5	37.0	22.5	37.5	22.0
44.000000	37.0	21.5	37.0	22.5	37.5	22.0
45.000000	37.0	21.5	37.0	22.5	37.5	22.0
46.000000	37.0	21.5	37.0	22.5	37.5	22.0
47.000000	37.0	21.5	37.0	22.5	37.5	22.0
48.000000	37.0	21.5	37.0	22.5	37.5	22.0
49.000000	37.0	21.5	37.0	22.5	37.5	22.0
50.000000	37.0	21.5	37.0	22.5	37.5	22.0
51.000000	37.0	21.5	37.0	22.5	37.5	22.0
52.000000	37.0	21.5	37.0	22.5	37.5	22.0
53.000000	37.0	21.5	37.0	22.5	37.5	22.0
54.000000	37.0	21.5	37.0	22.5	37.5	22.0
55.000000	37.0	21.5	37.0	22.5	37.5	22.0
56.000000	37.0	21.5	37.0	22.5	37.5	22.0
57.000000	37.0	21.5	37.0	22.5	37.5	22.0
58.000000	37.0	21.5	37.0	22.5	37.5	22.0
59.000000	37.0	21.5	37.0	22.5	37.5	22.0
60.000000	37.0	21.5	37.0	22.5	37.5	22.0
61.000000	37.0	21.5	37.0	22.5	37.5	22.0
62.000000	37.0	21.5	37.0	22.5	37.5	22.0
63.000000	37.0	21.5	37.0	22.5	37.5	22.0
64.000000	37.0	21.5	37.0	22.5	37.5	22.0
65.000000	37.0	21.5	37.0	22.5	37.5	22.0
66.000000	37.0	21.5	37.0	22.5	37.5	22.0
67.000000	37.0	21.5	37.0	22.5	37.5	22.0
68.000000	37.0	21.5	37.0	22.5	37.5	22.0
69.000000	37.0	21.5	37.0	22.5	37.5	22.0
70.000000	37.0	21.5	37.0	22.5	37.5	22.0
71.000000	37.0	21.5	37.0	22.5	37.5	22.0
72.000000	37.0	21.5	37.0	22.5	37.5	22.0
73.000000	37.0	21.5	37.0	22.5	37.5	22.0
74.000000	37.0	21.5	37.0	22.5	37.5	22.0
75.000000	37.0	21.5	37.0	22.5	37.5	22.0
76.000000	37.0	21.5	37.0	22.5	37.5	22.0
77.000000	37.0	21.5	37.0	22.5	37.5	22.0
78.000000	37.0	22.0	37.0	22.5	37.5	22.0
79.000000	37.0	22.0	37.0	22.5	37.5	22.0
80.000000	37.0	22.0	37.0	22.5	37.5	22.0
81.000000	37.0	22.0	37.0	22.5	37.5	22.0
82.000000	37.0	22.0	37.0	22.5	37.5	22.0
83.000000	37.0	22.0	37.0	22.5	37.5	22.0
84.000000	37.0	22.0	37.0	22.5	37.5	22.0
85.000000	37.0	22.0	37.0	22.5	37.5	22.0
86.000000	37.0	22.0	37.0	22.5	37.5	22.0
87.000000	37.0	22.0	37.0	22.5	37.5	22.0
88.000000	37.0	22.0	37.0	22.5	37.5	22.0
89.000000	37.0	22.0	37.0	22.5	37.5	22.0
90.000000	37.0	22.0	37.0	22.5	37.5	22.0
91.000000	37.0	22.0	37.0	22.5	37.5	22.0
92.000000	37.0	22.0	37.0	22.5	37.5	22.0
93.000000	37.0	22.0	37.0	22.5	37.5	22.0
94.000000	37.0	22.0	37.0	22.5	37.5	22.0
95.000000	37.0	22.0	37.0	22.5	37.5	22.0
96.000000	37.0	22.0	37.0	22.5	37.5	22.0
97.000000	37.0	22.0	37.0	22.5	37.5	22.0
98.000000	37.0	22.0	37.0	22.5	37.5	22.0
99.000000	37.0	22.0	37.0	22.5	37.5	22.0
100.000000	37.0	22.0	37.0	22.5	37.5	22.0
101.000000	37.0	22.0	37.0	22.5	37.5	22.0
102.000000	37.0	22.0	37.0	22.5	37.5	22.0
103.000000	37.0	22.0	37.0	22.5	37.5	22.0
104.000000	37.0	22.0	37.0	22.5	37.5	22.0
105.000000	37.0	22.0	37.0	22.5	37.5	22.0
106.000000	37.0	22.0	37.0	22.5	37.5	22.0
107.000000	37.0	22.0	37.0	22.5	37.5	22.0
108.000000	37.0	22.0	37.0	22.5	37.5	22.0
109.000000	37.0	22.0	37.0	22.5	37.5	22.0
110.000000	37.0	22.0	37.0	22.5	37.5	22.0
111.000000	37.0	22.0	37.0	22.5	37.5	22.0
112.000000	37.0	22.0	37.0	22.5	37.5	22.0
113.000000	37.0	22.0	37.0	22.5	37.5	22.0
114.000000	37.0	22.0	37.0	22.5	37.5	22.0
115.000000	37.0	22.0	37.0	22.5	37.5	22.0
116.000000	37.0	22.0	37.0	22.5	37.5	22.0
117.000000	37.0	22.0	37.0	22.5	37.5	22.0
118.000000	37.0	22.0	37.0	22.5	37.5	22.0
119.000000	37.0	22.0	37.0	22.5	37.5	22.0
120.000000	37.0	22.0	37.0	22.5	37.0	22.0
121.000000	37.0	22.0	37.0	22.5	37.0	22.0
122.000000	37.0	22.0	37.0	22.5	37.5	22.0
123.000000	37.0	22.0	37.0	22.5	37.5	22.0
124.000000	37.0	22.0	37.0	22.5	37.5	22.0
125.000000	37.0	22.0	37.0	22.5	37.5	22.0
126.000000	37.0	22.0	37.0	22.5	37.5	22.0
127.000000	37.0	22.0	37.0	22.5	37.5	22.0
128.000000	37.0	22.0	37.0	22.5	37.5	22.0
129.000000	37.0	22.0	37.0	23.0	37.5	22.0
130.000000	37.0	22.0	37.0	22.5	37.5	22.0
131.000000	37.0	22.0	37.0	22.5	37.5	22.0
132.000000	37.0	22.0	37.0	22.5	37.5	22.0
133.000000	37.0	22.0	37.0	22.5	37.5	22.0
134.000000	37.0	22.0	37.0	22.5	37.5	22.0
135.000000	37.0	22.0	37.0	22.5	37.5	22.0
136.000000	37.0	22.0	37.0	22.5	37.5	22.0
137.000000	37.0	22.0	37.0	22.5	37.5	22.0
138.000000	37.0	22.0	37.0	23.0	37.5	22.0
139.000000	37.0	22.0	37.0	22.5	37.5	22.0
140.000000	37.0	22.0	37.0	22.5	37.5	22.0
141.000000	37.0	22.0	37.0	23.0	37.5	22.0
142.000000	37.0	22.0	37.0	23.0	37.5	22.0
143.000000	37.0	22.0	37.0	23.0	37.5	22.0
144.000000	37.0	22.0	37.0	23.0	37.5	22.0
145.000000	37.0	22.0	37.0	23.0	37.5	22.0
146.000000	37.0	22.0	37.0	23.0	37.5	22.0
147.000000	37.0	22.0	37.0	23.0	37.5	22.0
148.000000	37.0	22.0	37.0	23.0	37.5	22.0
149.000000	37.0	22.0	37.0	23.0	37.5	22.0
150.000000	37.0	22.0	37.0	23.0	37.5	22.0
151.000000	37.0	22.0	37.0	23.0	37.5	22.0
152.000000	37.0	22.0	37.0	23.0	37.5	22.0
153.000000	36.5	22.0	37.0	23.0	37.5	22.0
154.000000	37.0	22.0	37.0	23.0	37.5	22.0
155.000000	37.0	22.0	37.0	23.0	37.5	22.0
156.000000	37.0	22.0	37.0	23.0	37.5	22.0
157.000000	36.5	22.0	37.0	23.0	37.5	22.0
158.000000	37.0	22.0	37.0	23.0	37.5	22.0
159.000000	37.0	22.0	37.0	23.0	37.5	22.0
160.000000	37.0	22.0	37.0	23.0	37.5	22.0
161.000000	37.0	22.0	37.0	23.0	37.5	22.0
162.000000	37.0	22.0	37.0	23.0	37.5	22.0
163.000000	37.0	22.0	37.0	23.0	37.5	22.0
164.000000	37.0	22.0	37.0	23.0	37.5	22.0
165.000000	37.0	22.5	37.0	23.0	37.5	22.0
166.000000	37.0	22.5	37.0	23.0	37.5	22.0
167.000000	37.0	22.5	37.0	23.0	37.5	22.0
168.000000	37.0	22.5	37.0	23.0	37.5	22.0
169.000000	37.0	22.5	37.0	23.0	37.5	22.0
170.000000	37.0	22.5	37.0	23.0	37.5	22.0
171.000000	37.0	22.5	37.0	23.0	37.5	22.0
172.000000	37.0	22.5	37.0	23.0	37.5	22.0
173.000000	37.0	22.5	37.0	23.0	37.5	22.0
174.000000	37.0	22.5	37.0	23.0	37.5	22.0
175.000000	37.0	22.5	37.0	23.0	37.5	22.0
176.000000	37.0	22.5	37.0	23.0	37.5	22.0
177.000000	37.0	22.5	37.0	23.0	37.5	22.0
178.000000	37.0	22.5	37.0	23.0	37.5	22.0
179.000000	37.0	22.5	37.0	23.0	37.5	22.0
180.000000	37.0	22.5	37.0	23.0	37.5	22.0
181.000000	37.0	22.5	37.0	23.0	37.5	22.0
182.000000	37.0	22.5	37.0	23.0	37.5	22.0
183.000000	37.0	22.5	37.0	23.0	37.5	22.0
184.000000	37.0	22.5	37.0	23.0	37.5	22.5
185.000000	37.0	22.5	37.0	23.0	37.5	22.0
186.000000	37.0	22.5	37.0	23.0	37.5	22.5
187.000000	37.0	22.5	37.0	23.0	37.5	22.0
188.000000	37.0	22.5	37.0	23.0	37.5	22.0
189.000000	37.0	22.5	37.0	23.0	37.5	22.5
190.000000	37.0	22.5	37.0	23.0	37.5	22.0
191.000000	37.0	22.5	37.0	23.0	37.5	22.5
192.000000	37.0	22.5	37.0	23.0	37.5	22.0
193.000000	37.0	22.5	37.0	23.0	37.5	22.5
194.000000	37.0	22.5	37.0	23.0	37.5	22.5
195.000000	37.0	22.5	37.0	23.0	37.5	22.5
196.000000	37.0	22.5	37.0	23.0	37.5	22.5
197.000000	37.0	22.5	37.0	23.0	37.5	22.5
198.000000	37.0	22.5	37.0	23.0	37.5	22.5
199.000000	37.0	22.5	37.0	23.0	37.5	22.5
200.000000	37.0	22.5	37.0	23.0	37.5	22.5
201.000000	37.0	22.5	37.0	23.0	37.5	22.5
202.000000	37.0	22.5	37.0	23.0	37.5	22.5
203.000000	37.0	22.5	37.0	23.0	37.5	22.5
204.000000	37.0	22.5	37.0	23.0	37.5	22.5
205.000000	37.0	22.5	37.0	23.0	37.5	22.5
206.000000	37.0	22.5	37.0	23.0	37.5	22.5
207.000000	37.0	22.5	37.0	23.0	37.5	22.5
208.000000	37.0	22.5	37.0	23.0	37.5	22.5
209.000000	37.0	22.5	37.0	23.0	37.5	22.5
210.000000	37.0	22.5	37.0	23.0	37.5	22.5
211.000000	37.0	22.5	37.0	23.0	37.0	22.5
212.000000	37.0	22.5	37.0	23.0	37.5	22.5
213.000000	37.0	22.5	37.0	23.0	37.5	22.5
214.000000	37.0	22.5	37.0	23.0	37.5	22.5
215.000000	37.0	22.5	37.0	23.0	37.5	22.5
216.000000	37.0	22.5	37.0	23.0	37.5	22.5
217.000000	37.0	22.5	36.5	23.0	37.5	22.5
218.000000	37.0	22.5	37.0	23.0	37.5	22.5
219.000000	37.0	22.5	37.0	23.0	37.5	22.5
220.000000	37.0	22.5	37.0	23.0	37.5	22.5
221.000000	37.0	22.5	37.0	23.0	37.5	22.5
222.000000	37.0	22.5	37.0	23.0	37.5	22.5
223.000000	37.0	23.0	37.0	23.0	37.5	22.5
224.000000	37.0	23.0	37.0	23.0	37.5	22.5
225.000000	37.0	23.0	37.0	23.0	37.5	22.5
226.000000	37.0	23.0	37.0	23.0	37.5	22.5
227.000000	37.0	23.0	37.0	23.0	37.5	22.5
228.000000	37.0	23.0	37.0	23.0	37.5	22.5
229.000000	37.0	23.0	37.0	23.0	37.5	22.5
230.000000	37.0	23.0	37.0	23.0	37.5	22.5
231.000000	37.0	23.0	37.0	23.0	37.5	22.5
232.000000	37.0	23.0	37.0	23.0	37.5	22.5
233.000000	37.0	23.0	37.0	23.0	37.5	22.5
234.000000	37.0	23.0	37.0	23.0	37.5	22.5
235.000000	37.0	23.0	37.0	23.0	37.5	22.5
236.000000	37.0	23.0	37.0	23.0	37.5	22.5
237.000000	37.0	23.0	37.0	23.0	37.5	22.5
238.000000	37.0	23.0	37.0	23.0	37.5	22.5
239.000000	37.0	23.0	37.0	23.0	37.5	22.5
240.000000	37.0	23.0	37.0	23.0	37.5	22.5
241.000000	36.5	23.0	37.0	23.0	37.0	22.5
242.000000	36.5	23.0	37.0	23.0	37.0	22.5
243.000000	37.0	23.0	36.5	23.0	37.5	22.5
244.000000	37.0	23.0	37.0	23.0	37.5	22.5
245.000000	37.0	23.0	37.0	23.0	37.5	22.5
246.000000	37.0	23.0	37.0	23.0	37.5	22.5
247.000000	37.0	23.0	37.0	23.0	37.5	22.5
248.000000	37.0	23.0	37.0	23.0	37.5	22.5
249.000000	37.0	23.0	37.0	23.0	37.5	22.5
250.000000	37.0	23.0	37.0	23.0	37.5	22.5
251.000000	37.0	23.0	37.0	23.0	37.5	22.5
252.000000	37.0	23.0	36.5	23.0	37.5	22.5
253.000000	36.5	23.0	36.5	23.0	37.5	22.5
254.000000	36.5	23.0	36.5	23.0	37.5	22.5
255.000000	36.5	23.0	36.5	23.0	37.5	22.5
256.000000	36.5	23.0	36.5	23.0	37.5	22.5
257.000000	36.5	23.0	36.5	23.0	37.5	22.5
258.000000	36.5	23.0	36.5	23.0	37.5	22.5
259.000000	36.5	23.0	36.5	23.0	37.5	22.5
260.000000	36.5	23.0	36.5	23.0	37.5	22.5
261.000000	36.5	23.0	36.5	23.0	37.5	22.5
262.000000	36.5	23.0	36.5	23.0	37.5	22.5
263.000000	36.5	23.0	36.5	23.0	37.5	22.5
264.000000	36.5	23.0	36.5	23.0	37.5	22.5
265.000000	36.5	23.0	36.5	23.0	37.5	22.5
266.000000	36.5	23.0	36.5	23.0	37.5	22.5
267.000000	36.5	23.0	36.5	23.0	37.5	22.5
268.000000	36.5	23.0	36.5	23.0	37.5	22.5
269.000000	36.5	23.0	36.5	23.0	37.5	22.5
270.000000	36.5	23.0	36.5	23.0	37.5	22.5
271.000000	36.5	23.0	36.5	23.0	37.5	22.5
272.000000	36.5	23.0	36.5	23.0	37.5	22.5
273.000000	36.5	23.0	36.5	23.0	37.5	22.5
274.000000	36.5	23.0	36.5	23.0	37.5	22.5
275.000000	36.5	23.0	36.5	23.0	37.5	22.5
276.000000	36.5	23.0	36.5	23.0	37.5	22.5
277.000000	36.5	23.0	36.5	23.0	37.5	22.5
278.000000	36.5	23.0	36.5	23.0	37.5	22.5
279.000000	36.5	23.0	36.5	23.0	37.5	22.5
280.000000	36.5	23.0	36.5	23.0	37.5	22.5
281.000000	36.5	23.0	36.5	23.0	37.5	22.5
282.000000	36.5	23.0	36.5	23.0	37.5	22.5
283.000000	36.5	23.0	36.5	23.0	37.5	22.5
284.000000	36.5	23.0	36.5	23.0	37.5	22.5
285.000000	36.5	23.0	36.5	23.0	37.5	22.5
286.000000	36.5	23.0	36.5	23.0	37.5	22.5
287.000000	36.5	23.5	36.5	23.0	37.5	22.5
288.000000	36.5	23.0	36.5	23.0	37.5	22.5
289.000000	36.5	23.5	36.5	23.0	37.5	22.5
290.000000	36.5	23.5	37.0	23.0	37.5	22.5
291.000000	36.5	23.5	37.0	23.0	37.5	22.5
292.000000	36.5	23.5	36.5	23.0	37.5	22.5
293.000000	36.5	23.5	36.5	23.0	37.5	22.5
294.000000	36.5	23.5	37.0	23.0	37.5	22.5
295.000000	36.5	23.5	37.0	23.0	37.5	22.5
296.000000	36.5	23.5	37.0	23.0	37.5	22.5
297.000000	37.0	23.5	37.0	23.0	37.5	22.5
298.000000	36.5	23.5	37.0	23.0	37.5	22.5
299.000000	37.0	23.5	37.0	23.0	37.5	22.5
300.000000	37.0	23.5	37.0	23.0	37.5	22.5
301.000000	37.0	23.5	36.5	23.0	37.5	22.5
302.000000	36.5	23.5	37.0	23.0	37.5	22.5
303.000000	37.0	23.5	37.0	23.0	37.5	22.5
304.000000	37.0	23.5	37.0	23.0	37.5	22.5
305.000000	36.5	23.5	37.0	23.0	37.5	22.5
306.000000	36.5	23.5	37.0	23.0	37.5	22.5
307.000000	36.5	23.5	37.0	23.0	37.5	22.5
308.000000	36.5	23.5	37.0	23.0	37.5	22.5
309.000000	37.0	23.5	37.0	23.0	37.5	22.5
310.000000	37.0	23.5	37.0	23.0	37.5	22.5
311.000000	37.0	23.5	37.0	23.0	37.5	22.5
312.000000	36.5	23.5	37.0	23.0	37.5	22.5
313.000000	37.0	23.5	36.5	23.0	37.5	22.5
314.000000	37.0	23.5	37.0	23.0	37.5	22.5
315.000000	37.0	23.5	37.0	23.0	37.5	22.5
316.000000	37.0	23.5	37.0	23.0	37.5	22.5
317.000000	37.0	23.5	37.0	23.0	37.5	22.5
318.000000	37.0	23.5	36.5	23.0	37.5	22.5
319.000000	37.0	23.5	37.0	23.0	37.5	22.5
320.000000	37.0	23.5	36.5	23.0	37.5	22.5
321.000000	37.0	23.5	37.0	23.0	37.5	22.5
322.000000	37.0	23.5	37.0	23.0	37.5	22.5
323.000000	37.0	23.5	37.0	23.0	37.5	23.0
324.000000	37.0	23.5	37.0	23.0	37.5	23.0
325.000000	37.0	23.5	37.0	23.0	37.5	23.0
326.000000	37.0	23.5	37.0	23.0	37.5	23.0
327.000000	37.0	23.5	36.5	23.0	37.5	23.0
328.000000	37.0	23.5	37.0	23.0	37.5	23.0
329.000000	37.0	23.5	36.5	23.0	37.5	23.0
330.000000	37.0	23.5	37.0	23.0	37.5	23.0
331.000000	37.0	23.5	36.5	23.0	37.5	23.0
332.000000	37.0	23.5	37.0	23.0	37.5	23.0
333.000000	37.0	23.5	37.0	23.0	37.5	23.0
334.000000	37.0	23.5	37.0	23.0	37.5	23.0
335.000000	37.0	23.5	37.0	23.0	37.5	23.0
336.000000	37.0	23.5	37.0	23.0	37.5	23.0
337.000000	37.0	23.5	37.0	23.0	37.5	23.0
338.000000	37.0	23.5	37.0	23.0	37.5	23.0
339.000000	37.0	23.5	37.0	23.0	37.5	23.0
340.000000	37.0	23.5	37.0	23.0	37.5	23.0
341.000000	37.0	23.5	37.0	23.0	37.5	23.0
342.000000	37.0	23.5	37.0	23.0	37.5	23.0
343.000000	37.0	23.5	37.0	23.0	37.5	23.0
344.000000	36.5	23.5	37.0	23.0	37.5	23.0
345.000000	37.0	23.5	37.0	23.0	37.5	23.0
346.000000	37.0	23.5	37.0	23.0	37.5	23.0
347.000000	37.0	23.5	37.0	23.0	37.5	23.0
348.000000	37.0	23.5	37.0	23.0	37.5	23.0
349.000000	37.0	23.5	37.0	23.5	37.5	23.0
350.000000	37.0	23.5	37.0	23.0	37.0	23.0
351.000000	37.0	23.5	37.0	23.5	37.5	23.0
352.000000	37.0	23.5	37.0	23.5	37.0	23.0
353.000000	37.0	23.5	37.0	23.5	37.0	23.0
354.000000	37.0	23.5	37.0	23.5	37.0	23.0
355.000000	37.0	23.5	37.0	23.5	37.5	23.0
356.000000	37.0	23.5	37.0	23.5	37.5	23.0
357.000000	37.0	23.5	37.0	23.5	37.5	23.0
358.000000	37.0	23.5	37.0	23.5	37.5	23.0
359.000000	37.0	23.5	36.5	23.5	37.5	23.0
360.000000	37.0	23.5	37.0	23.5	37.5	23.0
361.000000	37.0	23.5	37.0	23.5	37.5	23.0
362.000000	36.5	23.5	37.0	23.5	37.0	23.0
363.000000	37.0	23.5	37.0	23.5	37.5	23.0
364.000000	37.0	23.5	36.5	23.5	37.5	23.0
365.000000	37.0	23.5	36.5	23.5	37.5	23.0
366.000000	37.0	23.5	36.5	23.5	37.5	23.0
367.000000	37.0	23.5	36.5	23.5	37.5	23.0
368.000000	37.0	23.5	37.0	23.5	37.5	23.0
369.000000	37.0	23.5	37.0	23.5	37.5	23.0
370.000000	37.0	23.5	37.0	23.5	37.5	23.0
371.000000	37.0	24.0	37.0	23.5	37.5	23.0
372.000000	36.5	24.0	37.0	23.5	37.5	23.0
373.000000	37.0	24.0	37.0	23.5	37.5	23.0
374.000000	37.0	24.0	37.0	23.5	37.5	23.0
375.000000	36.5	24.0	37.0	23.5	37.5	23.0
376.000000	37.0	24.0	37.0	23.5	37.5	23.0
377.000000	37.0	24.0	37.0	23.5	37.5	23.0
378.000000	37.0	24.0	37.0	23.5	37.5	23.0
379.000000	37.0	24.0	37.0	23.5	37.5	23.0
380.000000	37.0	24.0	37.0	23.5	37.5	23.0
381.000000	37.0	24.0	37.0	23.5	37.5	23.0
382.000000	37.0	24.0	37.0	23.5	37.5	23.0
383.000000	37.0	24.0	37.0	23.5	37.5	23.0
384.000000	37.0	24.0	37.0	23.5	37.5	23.0
385.000000	37.0	24.0	37.0	23.5	37.5	23.0
386.000000	37.0	24.0	37.0	23.5	37.5	23.0
387.000000	37.0	24.0	37.0	23.5	37.5	23.0
388.000000	37.0	24.0	37.0	23.5	37.5	23.0
389.000000	37.0	24.0	37.0	23.5	37.5	23.0
390.000000	36.5	24.0	37.0	23.5	37.5	23.0
391.000000	37.0	24.0	37.0	23.5	37.5	23.0
392.000000	37.0	24.0	36.5	23.5	37.5	23.0
393.000000	36.5	24.0	36.5	23.5	37.5	23.0
394.000000	37.0	24.0	37.0	23.5	37.5	23.0
395.000000	37.0	24.0	36.5	23.5	37.5	23.0
396.000000	37.0	24.0	36.5	23.5	37.5	23.0
397.000000	37.0	24.0	37.0	23.5	37.5	23.0
398.000000	37.0	24.0	36.5	23.5	37.0	23.0
399.000000	37.0	24.0	37.0	23.5	37.0	23.0
400.000000	37.0	23.5	37.0	23.5	37.0	23.0
401.000000	37.0	23.5	37.0	23.5	37.5	23.0
402.000000	37.0	23.5	37.0	23.5	37.5	23.0
403.000000	37.0	23.5	37.0	23.5	37.5	23.0
404.000000	37.0	23.5	37.0	23.5	37.5	23.0
405.000000	37.0	23.5	37.0	23.5	37.5	23.0
406.000000	37.0	23.5	37.0	23.5	37.5	23.0
407.000000	37.0	23.5	37.0	23.5	37.5	23.0
408.000000	37.0	24.0	37.0	23.5	37.5	23.0
409.000000	37.0	24.0	36.5	23.5	37.5	23.0
410.000000	37.0	24.0	37.0	23.5	37.5	23.0
411.000000	37.0	24.0	36.5	23.5	37.5	23.0
412.000000	37.0	24.0	37.0	23.5	37.5	23.0
413.000000	37.0	24.0	37.0	23.5	37.5	23.0
414.000000	37.0	24.0	36.5	23.5	37.5	23.0
415.000000	37.0	24.0	36.5	23.5	37.5	23.0
416.000000	37.0	24.0	36.5	23.5	37.5	23.0
417.000000	37.0	24.0	37.0	23.5	37.5	23.0
418.000000	37.0	24.0	37.0	23.5	37.5	23.0
419.000000	37.0	24.0	36.5	23.5	37.5	23.0
420.000000	37.0	24.0	37.0	23.5	37.5	23.0
421.000000	37.0	24.0	37.0	23.5	37.5	23.0
422.000000	37.0	24.0	37.0	23.5	37.5	23.0
423.000000	37.0	24.0	36.5	23.5	37.5	23.0
424.000000	37.0	24.0	37.0	23.5	37.5	23.0
425.000000	37.0	24.0	36.5	23.5	37.5	23.0
426.000000	37.0	24.0	37.0	23.5	37.5	23.0
427.000000	37.0	24.0	37.0	23.5	37.5	23.0
428.000000	37.0	24.0	37.0	23.5	37.5	23.0
429.000000	37.0	24.0	36.5	23.5	37.5	23.5
430.000000	37.0	24.0	37.0	23.5	37.5	23.0
431.000000	37.0	24.0	37.0	23.5	37.5	23.0
432.000000	37.0	24.0	37.0	23.5	37.5	23.0
433.000000	37.0	24.0	37.0	23.5	37.5	23.0
434.000000	37.0	24.0	37.0	23.5	37.5	23.0
435.000000	37.0	24.0	37.0	23.5	37.5	23.0
436.000000	37.0	24.0	37.0	23.5	37.5	23.0
437.000000	37.0	24.0	37.0	23.5	37.5	23.0
438.000000	37.0	24.0	37.0	23.5	37.5	23.5
439.000000	37.0	24.0	37.0	23.5	37.5	23.5
440.000000	37.0	24.0	37.0	23.5	37.5	23.0
441.000000	37.0	24.0	36.5	23.5	37.5	23.0
442.000000	37.0	24.0	37.0	23.5	37.5	23.5
443.000000	37.0	24.0	37.0	23.5	37.5	23.5
444.000000	36.5	24.0	37.0	23.5	37.5	23.5
445.000000	37.0	24.0	37.0	23.5	37.5	23.5
446.000000	36.5	24.0	37.0	23.5	37.5	23.5
447.000000	37.0	24.0	37.0	23.5	37.5	23.5
448.000000	37.0	24.0	36.5	23.5	37.5	23.5
449.000000	37.0	24.0	37.0	23.5	37.5	23.5
450.000000	37.0	24.0	37.0	23.5	37.5	23.5
451.000000	36.5	24.0	37.0	23.5	37.5	23.5
452.000000	37.0	24.0	37.0	23.5	37.5	23.5
453.000000	37.0	24.0	37.0	23.5	37.5	23.5
454.000000	37.0	24.0	37.0	23.5	37.5	23.5
455.000000	37.0	24.0	37.0	23.5	37.5	23.5
456.000000	37.0	24.0	37.0	23.5	37.5	23.5
457.000000	37.0	24.0	36.5	23.5	37.5	23.5
458.000000	37.0	24.0	37.0	23.5	37.5	23.5
459.000000	36.5	24.0	37.0	23.5	37.5	23.5
460.000000	37.0	24.0	37.0	23.5	37.5	23.5
461.000000	36.5	24.0	37.0	23.5	37.5	23.5
462.000000	37.0	24.0	37.0	23.5	37.5	23.5
463.000000	37.0	24.0	37.0	23.5	37.5	23.5
464.000000	37.0	24.0	37.0	23.5	37.5	23.5
465.000000	36.5	24.0	37.0	23.5	37.5	23.5
466.000000	37.0	24.0	37.0	23.5	37.5	23.5
467.000000	37.0	24.0	37.0	23.5	37.5	23.5
468.000000	37.0	24.0	36.5	23.5	37.5	23.5
469.000000	37.0	24.0	36.5	23.5	37.5	23.5
470.000000	36.5	24.0	37.0	23.5	37.5	23.5
471.000000	37.0	24.0	36.5	23.5	37.5	23.5
472.000000	36.5	24.0	36.5	23.5	37.5	23.5
473.000000	37.0	24.0	37.0	23.5	37.5	23.5
474.000000	37.0	24.0	37.0	23.5	37.5	23.5
475.000000	36.5	24.0	37.0	23.5	37.5	23.5
476.000000	37.0	24.0	37.0	23.5	37.5	23.5
477.000000	37.0	24.0	36.5	23.5	37.5	23.5
478.000000	37.0	24.0	37.0	23.5	37.0	23.5
479.000000	37.0	24.0	37.0	23.5	37.5	23.5
480.000000	37.0	24.0	36.5	24.0	37.5
