# Supplementary material for: A Temperature-Monitoring Vaginal Ring for Measuring Adherence
Source: PLoS One. 2015 May 12;10(5):e0125682. doi: 10.1371/journal.pone.0125682 (PMC4429109; doi:10.1371/journal.pone.0125682)
Supplement: S1 Dataset — (ZIP) [file pone.0125682.s001.zip › Macaque Control 1.csv]

Time (hr)	M-Lab
0.000000	20.00
0.1333333	20.00
0.2666667	20.00
0.400000	20.00
0.5333334	22.00
0.6666667	22.00
0.800000	22.00
0.9333333	22.00
1.066667	22.00
1.200000	22.00
1.333333	22.00
1.466667	22.00
1.600000	22.00
1.733333	22.00
1.866667	22.00
2.000000	22.00
2.133333	22.00
2.266667	22.00
2.400000	22.00
2.533333	22.00
2.666667	22.00
2.800000	22.00
2.933333	22.00
3.066667	22.00
3.200000	22.00
3.333333	22.00
3.466667	22.00
3.600000	22.00
3.733333	22.00
3.866667	22.00
4.000000	22.00
4.133333	22.00
4.266667	22.00
4.400000	22.00
4.533333	22.00
4.666667	22.00
4.800000	22.00
4.933333	22.00
5.066667	22.00
5.200000	22.00
5.333333	22.00
5.466667	22.00
5.600000	22.00
5.733333	22.00
5.866667	22.00
6.000000	22.00
6.133333	22.00
6.266667	22.00
6.400000	22.00
6.533333	22.00
6.666667	22.00
6.800000	22.00
6.933333	22.00
7.066667	22.00
7.200000	22.00
7.333333	22.00
7.466667	22.00
7.600000	22.00
7.733333	22.00
7.866667	22.00
8.000000	22.00
8.133333	22.00
8.266666	22.00
8.400000	22.00
8.533334	22.00
8.666667	22.00
8.800000	22.00
8.933333	22.00
9.066667	22.00
9.200000	22.00
9.333333	22.00
9.466666	22.00
9.600000	22.00
9.733334	22.00
9.866667	22.00
10.000000	22.00
10.133330	22.00
10.266670	22.00
10.400000	22.00
10.533330	22.00
10.666670	22.00
10.800000	22.00
10.933330	22.00
11.066670	22.00
11.200000	22.00
11.333330	22.00
11.466670	22.00
11.600000	22.00
11.733330	22.00
11.866670	22.00
12.000000	22.00
12.133330	22.00
12.266670	22.00
12.400000	22.00
12.533330	22.00
12.666670	22.00
12.800000	22.00
12.933330	22.00
13.066670	22.00
13.200000	22.00
13.333330	22.00
13.466670	22.00
13.600000	22.00
13.733330	22.00
13.866670	22.00
14.000000	22.00
14.133330	22.00
14.266670	22.00
14.400000	22.00
14.533330	22.00
14.666670	22.00
14.800000	22.00
14.933330	22.00
15.066670	22.00
15.200000	22.00
15.333330	22.00
15.466670	22.00
15.600000	22.00
15.733330	22.00
15.866670	22.00
16.000000	22.00
16.133330	22.00
16.266670	22.00
16.400000	22.00
16.533330	22.00
16.666670	22.00
16.800000	22.00
16.933330	22.00
17.066670	22.00
17.200000	22.00
17.333330	22.00
17.466670	22.00
17.600000	22.00
17.733330	22.00
17.866670	22.00
18.000000	22.00
18.133330	22.00
18.266670	22.00
18.400000	22.00
18.533330	22.00
18.666670	22.00
18.800000	22.00
18.933330	22.00
19.066670	22.00
19.200000	22.00
19.333330	22.00
19.466670	22.00
19.600000	22.00
19.733330	22.00
19.866670	22.00
20.000000	22.00
20.133330	22.00
20.266670	22.00
20.400000	22.00
20.533330	22.00
20.666670	22.00
20.800000	22.00
20.933330	22.00
21.066670	22.00
21.200000	22.00
21.333330	22.00
21.466670	22.00
21.600000	22.00
21.733330	22.00
21.866670	22.00
22.000000	22.00
22.133330	22.00
22.266670	22.00
22.400000	22.00
22.533330	22.00
22.666670	22.00
22.800000	22.00
22.933330	22.00
23.066670	22.00
23.200000	22.00
23.333330	22.00
23.466670	22.00
23.600000	22.00
23.733330	22.00
23.866670	22.00
24.000000	22.00
24.133330	22.00
24.266670	22.00
24.400000	22.00
24.533330	22.00
24.666670	22.00
24.800000	22.00
24.933330	22.00
25.066670	22.00
25.200000	22.00
25.333330	22.00
25.466670	22.00
25.600000	22.00
25.733330	22.00
25.866670	22.00
26.000000	22.00
26.133330	22.00
26.266670	22.00
26.400000	22.00
26.533330	22.00
26.666670	22.00
26.800000	22.00
26.933330	22.00
27.066670	22.00
27.200000	22.00
27.333330	22.00
27.466670	22.00
27.600000	22.00
27.733330	22.00
27.866670	22.00
28.000000	22.00
28.133330	22.00
28.266670	22.00
28.400000	22.00
28.533330	22.00
28.666670	22.00
28.800000	22.00
28.933330	22.00
29.066670	22.00
29.200000	22.00
29.333330	22.00
29.466670	22.00
29.600000	22.00
29.733330	22.00
29.866670	22.00
30.000000	22.00
30.133330	22.00
30.266670	22.00
30.400000	22.00
30.533330	22.00
30.666670	22.00
30.800000	22.00
30.933330	22.00
31.066670	22.00
31.200000	22.00
31.333330	22.00
31.466670	22.00
31.600000	22.00
31.733330	22.00
31.866670	22.00
32.000000	22.00
32.133340	22.00
32.266670	22.00
32.400000	22.00
32.533330	22.00
32.666670	22.00
32.800000	22.00
32.933330	22.00
33.066670	22.00
33.200000	22.00
33.333330	22.00
33.466670	22.00
33.600000	22.00
33.733330	22.00
33.866660	22.00
34.000000	22.00
34.133340	22.00
34.266670	22.00
34.400000	22.00
34.533330	22.00
34.666670	22.00
34.800000	22.00
34.933330	22.00
35.066670	22.00
35.200000	22.00
35.333330	22.00
35.466670	22.00
35.600000	22.00
35.733330	22.00
35.866660	22.00
36.000000	22.00
36.133340	22.00
36.266670	22.00
36.400000	22.00
36.533330	22.00
36.666670	22.00
36.800000	22.00
36.933330	22.00
37.066670	22.00
37.200000	22.00
37.333330	22.00
37.466670	22.00
37.600000	22.00
37.733330	22.00
37.866660	22.00
38.000000	22.00
38.133340	22.00
38.266670	22.00
38.400000	22.00
38.533330	22.00
38.666670	22.00
38.800000	22.00
38.933330	22.00
39.066670	22.00
39.200000	22.00
39.333330	22.00
39.466670	22.00
39.600000	22.00
39.733330	22.00
39.866660	22.00
40.000000	22.00
40.133340	22.00
40.266670	22.00
40.400000	22.00
40.533330	22.00
40.666670	22.00
40.800000	22.00
40.933330	22.00
41.066670	22.00
41.200000	22.00
41.333330	22.00
41.466670	22.00
41.600000	22.00
41.733330	22.00
41.866660	22.00
42.000000	22.00
42.133340	22.00
42.266670	22.00
42.400000	22.00
42.533330	22.00
42.666670	22.00
42.800000	22.00
42.933330	22.00
43.066670	22.00
43.200000	22.00
43.333330	22.00
43.466670	22.00
43.600000	22.00
43.733330	22.00
43.866660	22.00
44.000000	22.00
44.133340	22.00
44.266670	22.00
44.400000	22.00
44.533330	22.00
44.666670	22.00
44.800000	22.00
44.933330	22.00
45.066670	22.00
45.200000	22.00
45.333330	22.00
45.466670	22.00
45.600000	22.00
45.733330	22.00
45.866660	22.00
46.000000	22.00
46.133340	22.00
46.266670	22.00
46.400000	22.00
46.533330	22.00
46.666670	22.00
46.800000	22.00
46.933330	22.00
47.066670	22.00
47.200000	22.00
47.333330	22.00
47.466670	22.00
47.600000	22.00
47.733330	22.00
47.866660	22.00
48.000000	22.00
48.133340	22.00
48.266670	22.00
48.400000	22.00
48.533330	22.00
48.666670	22.00
48.800000	22.00
48.933330	22.00
49.066670	22.00
49.200000	22.00
49.333330	22.00
49.466670	22.00
49.600000	22.00
49.733330	22.00
49.866660	22.00
50.000000	22.00
50.133340	22.00
50.266670	22.00
50.400000	22.00
50.533330	22.00
50.666670	22.00
50.800000	22.00
50.933330	22.00
51.066670	22.00
51.200000	22.00
51.333330	22.00
51.466670	22.00
51.600000	22.00
51.733330	22.00
51.866660	22.00
52.000000	22.00
52.133340	22.00
52.266670	22.00
52.400000	22.00
52.533330	22.00
52.666670	22.00
52.800000	22.00
52.933330	22.00
53.066670	22.00
53.200000	22.00
53.333330	22.00
53.466670	22.00
53.600000	22.00
53.733330	22.00
53.866660	22.00
54.000000	22.00
54.133340	22.00
54.266670	22.00
54.400000	22.00
54.533330	22.00
54.666670	22.00
54.800000	22.00
54.933330	22.00
55.066670	22.00
55.200000	22.00
55.333330	22.00
55.466670	22.00
55.600000	22.00
55.733330	22.00
55.866660	22.00
56.000000	22.00
56.133340	22.00
56.266670	22.00
56.400000	22.00
56.533330	22.00
56.666670	22.00
56.800000	22.00
56.933330	22.00
57.066670	22.00
57.200000	22.00
57.333330	22.00
57.466670	22.00
57.600000	22.00
57.733330	22.00
57.866660	22.00
58.000000	22.00
58.133340	22.00
58.266670	22.00
58.400000	22.00
58.533330	22.00
58.666670	22.00
58.800000	22.00
58.933330	22.00
59.066670	22.00
59.200000	22.00
59.333330	22.00
59.466670	22.00
59.600000	22.00
59.733330	22.00
59.866660	22.00
60.000000	22.00
60.133340	22.00
60.266670	22.00
60.400000	22.00
60.533330	22.00
60.666670	22.00
60.800000	22.00
60.933330	22.00
61.066670	22.00
61.200000	22.00
61.333330	22.00
61.466670	22.00
61.600000	22.00
61.733330	22.00
61.866660	22.00
62.000000	22.00
62.133340	22.00
62.266670	22.00
62.400000	22.00
62.533330	22.00
62.666670	22.00
62.800000	22.00
62.933330	22.00
63.066670	22.00
63.200000	22.00
63.333330	22.00
63.466670	22.00
63.600000	22.00
63.733330	22.00
63.866660	22.00
64.000000	22.00
64.133330	22.00
64.266670	22.00
64.400000	22.00
64.533330	22.00
64.666660	22.00
64.800000	22.00
64.933330	22.00
65.066670	22.00
65.200000	22.00
65.333340	22.00
65.466670	22.00
65.600000	22.00
65.733330	22.00
65.866670	22.00
66.000000	22.00
66.133330	22.00
66.266670	22.00
66.400000	22.00
66.533330	22.00
66.666660	22.00
66.800000	22.00
66.933330	22.00
67.066670	22.00
67.200000	22.00
67.333340	22.00
67.466670	22.00
67.600000	22.00
67.733330	22.00
67.866670	22.00
68.000000	22.00
68.133330	22.00
68.266670	22.00
68.400000	22.00
68.533330	22.00
68.666660	22.00
68.800000	22.00
68.933330	22.00
69.066670	22.00
69.200000	22.00
69.333340	22.00
69.466670	22.00
69.600000	22.00
69.733330	22.00
69.866670	22.00
70.000000	22.00
70.133330	22.00
70.266670	22.00
70.400000	22.00
70.533330	22.00
70.666660	22.00
70.800000	22.00
70.933330	22.00
71.066670	22.00
71.200000	22.00
71.333340	22.00
71.466670	22.00
71.600000	22.00
71.733330	22.00
71.866670	22.00
72.000000	22.00
72.133330	22.00
72.266670	22.00
72.400000	22.00
72.533330	22.00
72.666660	22.00
72.800000	22.00
72.933330	22.00
73.066670	22.00
73.200000	22.00
73.333340	22.00
73.466670	22.00
73.600000	22.00
73.733330	22.00
73.866670	22.00
74.000000	22.00
74.133330	22.00
74.266670	22.00
74.400000	22.00
74.533330	22.00
74.666660	22.00
74.800000	22.00
74.933330	22.00
75.066670	22.00
75.200000	22.00
75.333340	22.00
75.466670	22.00
75.600000	22.00
75.733330	22.00
75.866670	22.00
76.000000	22.00
76.133330	22.00
76.266670	22.00
76.400000	22.00
76.533330	22.00
76.666660	22.00
76.800000	22.00
76.933330	22.00
77.066670	22.00
77.200000	22.00
77.333340	22.00
77.466670	22.00
77.600000	22.00
77.733330	22.00
77.866670	22.00
78.000000	22.00
78.133330	22.00
78.266670	22.00
78.400000	22.00
78.533330	22.00
78.666660	22.00
78.800000	22.00
78.933330	22.00
79.066670	22.00
79.200000	22.00
79.333340	22.00
79.466670	22.00
79.600000	22.00
79.733330	22.00
79.866670	22.00
80.000000	22.00
80.133330	22.00
80.266670	22.00
80.400000	22.00
80.533330	22.00
80.666660	22.00
80.800000	22.00
80.933330	22.00
81.066670	22.00
81.200000	22.00
81.333340	22.00
81.466670	22.00
81.600000	22.00
81.733330	22.00
81.866670	22.00
82.000000	22.00
82.133330	22.00
82.266670	22.00
82.400000	22.00
82.533330	22.00
82.666660	22.00
82.800000	22.00
82.933330	22.00
83.066670	22.00
83.200000	22.00
83.333340	22.00
83.466670	22.00
83.600000	22.00
83.733330	22.00
83.866670	22.00
84.000000	22.00
84.133330	22.00
84.266670	22.00
84.400000	22.00
84.533330	22.00
84.666660	22.00
84.800000	22.00
84.933330	22.00
85.066670	22.00
85.200000	22.00
85.333340	22.00
85.466670	22.00
85.600000	22.00
85.733330	22.00
85.866670	22.00
86.000000	22.00
86.133330	22.00
86.266670	22.00
86.400000	22.00
86.533330	22.00
86.666660	22.00
86.800000	22.00
86.933330	22.00
87.066670	22.00
87.200000	22.00
87.333340	22.00
87.466670	22.00
87.600000	22.00
87.733330	22.00
87.866670	22.00
88.000000	22.00
88.133330	22.00
88.266670	22.00
88.400000	22.00
88.533330	22.00
88.666660	22.00
88.800000	22.00
88.933330	22.00
89.066670	22.00
89.200000	22.00
89.333340	22.00
89.466670	22.00
89.600000	22.00
89.733330	22.00
89.866670	22.00
90.000000	22.00
90.133330	22.00
90.266670	22.00
90.400000	22.00
90.533330	22.00
90.666660	22.00
90.800000	22.00
90.933330	22.00
91.066670	22.00
91.200000	22.00
91.333340	22.00
91.466670	22.00
91.600000	22.00
91.733330	22.00
91.866670	22.00
92.000000	22.00
92.133330	22.00
92.266670	22.00
92.400000	22.00
92.533330	22.00
92.666660	22.00
92.800000	22.00
92.933330	22.00
93.066670	22.00
93.200000	22.00
93.333340	22.00
93.466670	22.00
93.600000	22.00
93.733330	22.00
93.866670	22.00
94.000000	22.00
94.133330	22.00
94.266670	22.00
94.400000	22.00
94.533330	22.00
94.666660	22.00
94.800000	22.00
94.933330	22.00
95.066670	22.00
95.200000	22.00
95.333340	22.00
95.466670	22.00
95.600000	22.00
95.733330	22.00
95.866670	22.00
96.000000	22.00
96.133330	22.00
96.266670	22.00
96.400000	22.00
96.533330	22.00
96.666660	22.00
96.800000	22.00
96.933330	22.00
97.066670	22.00
97.200000	22.00
97.333340	22.00
97.466670	22.00
97.600000	22.00
97.733330	22.00
97.866670	22.00
98.000000	22.00
98.133330	22.00
98.266670	22.00
98.400000	22.00
98.533330	22.00
98.666660	22.00
98.800000	22.00
98.933330	22.00
99.066670	22.00
99.200000	22.00
99.333340	22.00
99.466670	22.00
99.600000	22.00
99.733330	22.00
99.866670	22.00
100.000000	22.00
100.133300	22.00
100.266700	22.00
100.400000	22.00
100.533300	22.00
100.666700	22.00
100.800000	22.00
100.933300	22.00
101.066700	22.00
101.200000	22.00
101.333300	22.00
101.466700	22.00
101.600000	22.00
101.733300	22.00
101.866700	22.00
102.000000	22.00
102.133300	22.00
102.266700	22.00
102.400000	22.00
102.533300	22.00
102.666700	22.00
102.800000	22.00
102.933300	22.00
103.066700	22.00
103.200000	22.00
103.333300	22.00
103.466700	22.00
103.600000	22.00
103.733300	22.00
103.866700	22.00
104.000000	22.00
104.133300	22.00
104.266700	22.00
104.400000	22.00
104.533300	22.00
104.666700	22.00
104.800000	22.00
104.933300	22.00
105.066700	22.00
105.200000	22.00
105.333300	22.00
105.466700	22.00
105.600000	22.00
105.733300	22.00
105.866700	22.00
106.000000	22.00
106.133300	22.00
106.266700	22.00
106.400000	22.00
106.533300	22.00
106.666700	22.00
106.800000	22.00
106.933300	22.00
107.066700	22.00
107.200000	22.00
107.333300	22.00
107.466700	22.00
107.600000	22.00
107.733300	22.00
107.866700	22.00
108.000000	22.00
108.133300	22.00
108.266700	22.00
108.400000	22.00
108.533300	22.00
108.666700	22.00
108.800000	22.00
108.933300	22.00
109.066700	22.00
109.200000	22.00
109.333300	22.00
109.466700	22.00
109.600000	22.00
109.733300	22.00
109.866700	22.00
110.000000	22.00
110.133300	22.00
110.266700	22.00
110.400000	22.00
110.533300	22.00
110.666700	22.00
110.800000	22.00
110.933300	22.00
111.066700	22.00
111.200000	22.00
111.333300	22.00
111.466700	22.00
111.600000	22.00
111.733300	22.00
111.866700	22.00
112.000000	22.00
112.133300	22.00
112.266700	22.00
112.400000	22.00
112.533300	22.00
112.666700	22.00
112.800000	22.00
112.933300	22.00
113.066700	22.00
113.200000	22.00
113.333300	22.00
113.466700	22.00
113.600000	22.00
113.733300	22.00
113.866700	22.00
114.000000	22.00
114.133300	22.00
114.266700	22.00
114.400000	22.00
114.533300	22.00
114.666700	22.00
114.800000	22.00
114.933300	22.00
115.066700	22.00
115.200000	22.00
115.333300	22.00
115.466700	22.00
115.600000	22.00
115.733300	22.00
115.866700	22.00
116.000000	22.00
116.133300	22.00
116.266700	22.00
116.400000	22.00
116.533300	22.00
116.666700	22.00
116.800000	22.00
116.933300	22.00
117.066700	22.00
117.200000	22.00
117.333300	22.00
117.466700	22.00
117.600000	22.00
117.733300	22.00
117.866700	22.00
118.000000	22.00
118.133300	22.00
118.266700	22.00
118.400000	22.00
118.533300	22.00
118.666700	22.00
118.800000	22.00
118.933300	22.00
119.066700	22.00
119.200000	22.00
119.333300	22.00
119.466700	22.00
119.600000	22.00
119.733300	22.00
119.866700	22.00
120.000000	22.00
120.133300	22.00
120.266700	22.00
120.400000	22.00
120.533300	22.00
120.666700	22.00
120.800000	22.00
120.933300	22.00
121.066700	22.00
121.200000	22.00
121.333300	22.00
121.466700	22.00
121.600000	22.00
121.733300	22.00
121.866700	22.00
122.000000	22.00
122.133300	22.00
122.266700	22.00
122.400000	22.00
122.533300	22.00
122.666700	22.00
122.800000	22.00
122.933300	22.00
123.066700	22.00
123.200000	22.00
123.333300	22.00
123.466700	22.00
123.600000	22.00
123.733300	22.00
123.866700	22.00
124.000000	22.00
124.133300	22.00
124.266700	22.00
124.400000	22.00
124.533300	22.00
124.666700	22.00
124.800000	22.00
124.933300	22.00
125.066700	22.00
125.200000	22.00
125.333300	22.00
125.466700	22.00
125.600000	22.00
125.733300	22.00
125.866700	22.00
126.000000	22.00
126.133300	22.00
126.266700	22.00
126.400000	22.00
126.533300	22.00
126.666700	22.00
126.800000	22.00
126.933300	22.00
127.066700	22.00
127.200000	22.00
127.333300	22.00
127.466700	22.00
127.600000	22.00
127.733300	22.00
127.866700	22.00
128.000000	22.00
128.133300	22.00
128.266700	22.00
128.400000	22.00
128.533300	22.00
128.666700	22.00
128.800000	22.00
128.933300	22.00
129.066700	22.00
129.200000	22.00
129.333300	22.00
129.466700	22.00
129.600000	22.00
129.733300	22.00
129.866700	22.00
130.000000	22.00
130.133300	22.00
130.266700	22.00
130.400000	22.00
130.533300	22.00
130.666700	22.00
130.800000	22.00
130.933300	22.00
131.066700	22.00
131.200000	22.00
131.333300	22.00
131.466700	22.00
131.600000	22.00
131.733300	22.00
131.866700	22.00
132.000000	22.00
132.133300	22.00
132.266700	22.00
132.400000	22.00
132.533300	22.00
132.666700	22.00
132.800000	22.00
132.933300	22.00
133.066700	22.00
133.200000	22.00
133.333300	22.00
133.466700	22.00
133.600000	22.00
133.733300	22.00
133.866700	22.00
134.000000	22.00
134.133300	22.00
134.266700	22.00
134.400000	22.00
134.533300	22.00
134.666700	22.00
134.800000	22.00
134.933300	22.00
135.066700	22.00
135.200000	22.00
135.333300	22.00
135.466700	22.00
135.600000	22.00
135.733300	22.00
135.866700	22.00
136.000000	22.00
136.133300	22.00
136.266700	22.00
136.400000	22.00
136.533300	22.00
136.666700	22.00
136.800000	22.00
136.933300	22.00
137.066700	22.00
137.200000	22.00
137.333300	22.00
137.466700	22.00
137.600000	22.00
137.733300	22.00
137.866700	22.00
138.000000	22.00
138.133300	22.00
138.266700	22.00
138.400000	22.00
138.533300	22.00
138.666700	22.00
138.800000	22.00
138.933300	22.00
139.066700	22.00
139.200000	22.00
139.333300	22.00
139.466700	22.00
139.600000	22.00
139.733300	22.00
139.866700	22.00
140.000000	22.00
140.133300	22.00
140.266700	22.00
140.400000	22.00
140.533300	22.00
140.666700	22.00
140.800000	22.00
140.933300	22.00
141.066700	22.00
141.200000	22.00
141.333300	22.00
141.466700	22.00
141.600000	22.00
141.733300	22.00
141.866700	22.00
142.000000	22.00
142.133300	22.00
142.266700	22.00
142.400000	22.00
142.533300	22.00
142.666700	22.00
142.800000	22.00
142.933300	22.00
143.066700	22.00
143.200000	22.00
143.333300	22.00
143.466700	22.00
143.600000	22.00
143.733300	22.00
143.866700	22.00
144.000000	22.00
144.133300	22.00
144.266700	22.00
144.400000	22.00
144.533300	22.00
144.666700	22.00
144.800000	22.00
144.933300	22.00
145.066700	22.00
145.200000	22.00
145.333300	22.00
145.466700	22.00
145.600000	22.00
145.733300	22.00
145.866700	22.00
146.000000	22.00
146.133300	22.00
146.266700	22.00
146.400000	22.00
146.533300	22.00
146.666700	22.00
146.800000	22.00
146.933300	22.00
147.066700	22.00
147.200000	22.00
147.333300	22.00
147.466700	22.00
147.600000	22.00
147.733300	22.00
147.866700	22.00
148.000000	22.00
148.133300	22.00
148.266700	22.00
148.400000	22.00
148.533300	22.00
148.666700	22.00
148.800000	22.00
148.933300	22.00
149.066700	22.00
149.200000	22.00
149.333300	22.00
149.466700	22.00
149.600000	22.00
149.733300	22.00
149.866700	22.00
150.000000	22.00
150.133300	22.00
150.266700	22.00
150.400000	22.00
150.533300	22.00
150.666700	22.00
150.800000	22.00
150.933300	22.00
151.066700	22.00
151.200000	22.00
151.333300	22.00
151.466700	22.00
151.600000	22.00
151.733300	22.00
151.866700	22.00
152.000000	22.00
152.133300	22.00
152.266700	22.00
152.400000	22.00
152.533300	22.00
152.666700	22.00
152.800000	22.00
152.933300	22.00
153.066700	22.00
153.200000	22.00
153.333300	22.00
153.466700	22.00
153.600000	22.00
153.733300	22.00
153.866700	22.00
154.000000	22.00
154.133300	22.00
154.266700	22.00
154.400000	22.00
154.533300	22.00
154.666700	22.00
154.800000	22.00
154.933300	22.00
155.066700	22.00
155.200000	22.00
155.333300	22.00
155.466700	22.00
155.600000	22.00
155.733300	22.00
155.866700	22.00
156.000000	22.00
156.133300	22.00
156.266700	22.00
156.400000	22.00
156.533300	22.00
156.666700	22.00
156.800000	22.00
156.933300	22.00
157.066700	22.00
157.200000	22.00
157.333300	22.00
157.466700	22.00
157.600000	22.00
157.733300	22.00
157.866700	22.00
158.000000	22.00
158.133300	22.00
158.266700	22.00
158.400000	22.00
158.533300	22.00
158.666700	22.00
158.800000	22.00
158.933300	22.00
159.066700	22.00
159.200000	22.00
159.333300	22.00
159.466700	22.00
159.600000	22.00
159.733300	22.00
159.866700	22.00
160.000000	22.00
160.133300	22.00
160.266700	22.00
160.400000	22.00
160.533300	22.00
160.666700	22.00
160.800000	22.00
160.933300	22.00
161.066700	22.00
161.200000	22.00
161.333300	22.00
161.466700	22.00
161.600000	22.00
161.733300	22.00
161.866700	22.00
162.000000	22.00
162.133300	22.00
162.266700	22.00
162.400000	22.00
162.533300	22.00
162.666700	22.00
162.800000	22.00
162.933300	22.00
163.066700	22.00
163.200000	22.00
163.333300	22.00
163.466700	22.00
163.600000	22.00
163.733300	22.00
163.866700	22.00
164.000000	22.00
164.133300	22.00
164.266700	22.00
164.400000	22.00
164.533300	22.00
164.666700	22.00
164.800000	22.00
164.933300	22.00
165.066700	22.00
165.200000	22.00
165.333300	22.00
165.466700	22.00
165.600000	22.00
165.733300	22.00
165.866700	22.00
166.000000	22.00
166.133300	22.00
166.266700	22.00
166.400000	22.00
166.533300	22.00
166.666700	22.00
166.800000	22.00
166.933300	22.00
167.066700	22.00
167.200000	22.00
167.333300	22.00
167.466700	22.00
167.600000	22.00
167.733300	22.00
167.866700	22.00
168.000000	22.00
	22.00
	22.00
	22.00
	22.00
	22.00
	22.00
	22.00
	22.00
	22.00
	22.00
	22.00
	22.00
	22.00
	22.00
	22.00
	22.00
