# Supplementary material for: A Temperature-Monitoring Vaginal Ring for Measuring Adherence
Source: PLoS One. 2015 May 12;10(5):e0125682. doi: 10.1371/journal.pone.0125682 (PMC4429109; doi:10.1371/journal.pone.0125682)
Supplement: S1 Dataset — (ZIP) [file pone.0125682.s001.zip › Macaque Subcutaneous 1.csv]

Time (hr)	M1-SC	M2-SC	M3-SC
0.000000	36.521	36.038	36.324
0.1333333	36.326	35.899	36.324
0.2666667	36.437	36.540	36.548
0.400000	36.215	37.073	36.772
0.5333334	35.744	36.736	36.997
0.6666667	35.110	36.456	36.212
0.800000	34.836	35.788	35.433
0.9333333	34.563	35.235	35.101
1.066667	34.127	34.795	34.771
1.200000	34.018	34.466	34.441
1.333333	33.692	34.466	34.222
1.466667	33.476	34.466	34.331
1.600000	33.151	34.248	34.578
1.733333	33.367	34.384	34.991
1.866667	33.692	34.275	35.655
2.000000	34.018	34.029	35.655
2.133333	34.590	34.357	35.544
2.266667	34.645	34.576	35.655
2.400000	34.699	34.357	35.101
2.533333	34.672	34.576	34.771
2.666667	34.672	35.345	34.936
2.800000	34.672	34.905	34.771
2.933333	34.946	34.932	34.881
3.066667	34.946	35.042	34.881
3.200000	35.001	35.235	34.881
3.333333	35.248	35.235	35.074
3.466667	35.220	35.235	34.881
3.600000	35.001	34.905	34.771
3.733333	35.330	34.576	34.991
3.866667	35.330	34.466	34.661
4.000000	35.330	34.576	34.551
4.133333	35.220	34.685	34.551
4.266667	35.661	34.685	34.661
4.400000	35.440	34.685	34.441
4.533333	35.440	34.795	34.881
4.666667	35.661	34.822	34.881
4.800000	35.440	34.905	34.771
4.933333	35.440	34.905	35.101
5.066667	35.689	34.795	35.267
5.200000	35.771	34.960	34.826
5.333333	35.551	34.905	34.881
5.466667	35.551	34.795	35.101
5.600000	35.551	34.795	35.322
5.733333	35.744	34.685	35.766
5.866667	35.882	34.658	35.433
6.000000	35.771	35.042	35.877
6.133333	35.993	35.263	35.989
6.266667	35.799	35.456	35.544
6.400000	35.771	35.318	35.766
6.533333	35.661	35.125	35.961
6.666667	35.993	35.015	35.544
6.800000	36.104	35.015	35.766
6.933333	36.104	35.070	35.877
7.066667	36.215	35.125	35.877
7.200000	36.215	35.235	35.433
7.333333	36.215	35.180	35.433
7.466667	36.326	35.456	35.877
7.600000	36.354	35.760	35.627
7.733333	36.437	35.567	35.267
7.866667	36.354	35.484	35.433
8.000000	36.215	35.428	35.766
8.133333	36.215	35.235	35.905
8.266666	36.326	35.677	35.877
8.400000	36.326	35.788	35.572
8.533334	36.215	35.788	35.322
8.666667	36.437	35.788	35.267
8.800000	36.437	35.955	35.433
8.933333	36.437	35.677	35.516
9.066667	36.326	35.788	35.683
9.200000	36.215	35.899	36.100
9.333333	36.437	35.705	36.436
9.466666	36.215	35.567	36.240
9.600000	36.437	35.677	36.324
9.733334	36.437	35.788	36.100
9.866667	36.577	35.788	36.017
10.000000	36.465	35.899	36.436
10.133330	36.465	36.010	36.604
10.266670	36.661	36.066	35.877
10.400000	36.689	36.122	36.100
10.533330	36.577	36.122	35.766
10.666670	36.661	36.149	35.544
10.800000	36.326	35.816	34.881
10.933330	36.159	35.677	34.359
11.066670	35.993	35.456	34.003
11.200000	35.771	35.125	33.758
11.333330	35.661	34.905	33.567
11.466670	35.495	34.795	33.458
11.600000	35.440	34.685	33.676
11.733330	35.275	34.576	33.676
11.866670	35.220	34.466	33.513
12.000000	35.110	34.466	33.349
12.133330	35.110	34.357	33.322
12.266670	35.110	34.330	33.295
12.400000	35.028	34.275	33.241
12.533330	35.110	34.275	33.268
12.666670	35.001	34.357	33.458
12.800000	35.220	34.275	33.567
12.933330	35.001	34.439	33.649
13.066670	35.001	34.521	33.676
13.200000	34.973	34.466	34.003
13.333330	35.001	34.576	33.785
13.466670	35.110	34.576	33.785
13.600000	34.918	34.576	33.676
13.733330	35.001	34.576	33.594
13.866670	35.110	34.576	33.567
14.000000	35.001	34.576	33.676
14.133330	35.001	34.576	33.676
14.266670	35.001	34.466	33.567
14.400000	35.001	34.466	33.730
14.533330	35.001	34.548	33.785
14.666670	34.891	34.576	33.676
14.800000	34.891	34.685	33.567
14.933330	35.001	34.795	33.567
15.066670	34.891	34.685	33.567
15.200000	34.918	34.576	33.567
15.333330	34.891	34.466	33.513
15.466670	34.891	34.466	33.567
15.600000	34.891	34.384	33.567
15.733330	35.001	34.357	33.594
15.866670	35.001	34.439	33.567
16.000000	35.001	34.357	33.567
16.133330	35.028	34.275	33.567
16.266670	35.110	34.302	33.485
16.400000	35.001	34.248	33.567
16.533330	35.110	34.357	33.676
16.666670	35.110	34.357	33.567
16.800000	34.946	34.357	33.567
16.933330	35.220	34.384	33.458
17.066670	35.193	34.357	33.458
17.200000	35.138	34.357	33.785
17.333330	35.220	34.576	33.894
17.466670	35.001	34.685	33.839
17.600000	35.330	34.795	33.703
17.733330	35.220	34.795	33.567
17.866670	35.330	34.795	33.567
18.000000	35.330	34.685	33.567
18.133330	35.220	35.220	33.567
18.266670	35.220	35.220	33.513
18.400000	35.110	35.110	33.567
18.533330	35.220	35.220	33.540
18.666670	35.220	35.220	33.567
18.800000	35.220	35.220	33.676
18.933330	35.110	35.110	33.676
19.066670	35.220	35.220	33.676
19.200000	35.220	35.220	33.649
19.333330	35.220	35.220	33.567
19.466670	35.220	35.220	33.785
19.600000	35.248	35.248	33.785
19.733330	35.138	35.138	33.676
19.866670	35.220	35.220	33.567
20.000000	35.220	35.220	33.567
20.133330	35.330	35.330	33.676
20.266670	35.220	35.220	33.567
20.400000	35.330	35.330	33.567
20.533330	35.330	35.330	33.567
20.666670	35.220	35.220	33.567
20.800000	35.440	35.440	33.676
20.933330	35.440	35.440	33.676
21.066670	35.330	35.330	33.676
21.200000	35.440	35.440	33.676
21.333330	35.551	35.551	33.839
21.466670	35.551	35.551	33.894
21.600000	35.661	35.661	34.003
21.733330	35.578	35.578	33.894
21.866670	35.495	35.495	34.249
22.000000	35.551	35.551	34.331
22.133330	35.220	35.220	34.441
22.266670	35.440	35.440	35.322
22.400000	35.551	35.551	35.544
22.533330	35.606	35.606	35.544
22.666670	35.661	35.661	35.766
22.800000	35.771	35.771	35.877
22.933330	35.661	35.661	35.766
23.066670	35.882	35.882	36.100
23.200000	35.854	35.854	36.436
23.333330	36.104	36.104	36.324
23.466670	36.104	36.104	36.464
23.600000	36.104	36.104	36.436
23.733330	36.215	36.215	36.660
23.866670	36.215	36.215	36.660
24.000000	36.326	36.326	36.744
24.133330	36.772	36.772	37.110
24.266670	36.661	36.661	37.110
24.400000	36.997	36.997	37.450
24.533330	37.221	37.221	36.576
24.666670	37.221	37.221	35.877
24.800000	37.081	37.081	35.322
24.933330	37.109	37.109	34.881
25.066670	36.997	36.997	34.441
25.200000	37.278	37.278	34.441
25.333330	37.334	37.334	34.551
25.466670	37.137	37.137	34.441
25.600000	37.221	37.221	34.140
25.733330	37.249	37.249	34.222
25.866670	37.249	37.249	35.101
26.000000	37.221	37.221	35.461
26.133330	36.997	36.997	35.433
26.266670	36.997	36.997	36.100
26.400000	37.109	37.109	36.492
26.533330	36.884	36.884	36.548
26.666670	36.884	36.884	36.296
26.800000	36.997	36.997	36.100
26.933330	36.884	36.884	36.100
27.066670	36.772	36.772	35.877
27.200000	36.549	36.549	35.655
27.333330	36.549	36.549	35.655
27.466670	36.772	36.772	35.572
27.600000	36.772	36.772	35.378
27.733330	36.605	36.605	34.881
27.866670	36.437	36.437	34.991
28.000000	36.549	36.549	34.991
28.133330	36.437	36.437	34.469
28.266670	36.326	36.326	34.414
28.400000	36.326	36.326	34.661
28.533330	36.326	36.326	34.771
28.666670	36.437	36.437	34.661
28.800000	36.382	36.382	34.881
28.933330	36.437	36.437	35.101
29.066670	36.661	36.661	35.544
29.200000	36.661	36.661	35.572
29.333330	36.940	36.940	36.212
29.466670	36.997	36.997	36.212
29.600000	37.109	37.109	36.660
29.733330	36.997	36.997	36.660
29.866670	37.053	37.053	36.772
30.000000	37.334	37.334	36.772
30.133330	37.221	37.221	36.660
30.266670	37.109	37.109	36.520
30.400000	36.997	36.997	36.436
30.533330	36.884	36.884	36.212
30.666670	36.661	36.661	36.100
30.800000	36.772	36.772	35.905
30.933330	36.661	36.661	35.849
31.066670	36.577	36.577	35.877
31.200000	36.437	36.437	35.877
31.333330	36.354	36.354	35.877
31.466670	36.437	36.437	35.877
31.600000	36.772	36.772	35.766
31.733330	36.772	36.772	35.794
31.866670	36.884	36.884	35.989
32.000000	36.772	36.772	35.710
32.133340	36.661	36.661	35.655
32.266670	36.661	36.661	35.877
32.400000	36.661	36.661	36.072
32.533330	36.828	36.828	35.655
32.666670	36.772	36.772	35.544
32.800000	36.828	36.828	35.599
32.933330	37.109	37.109	35.766
33.066670	36.884	36.884	35.516
33.200000	36.828	36.828	35.101
33.333330	36.912	36.912	35.766
33.466670	37.109	37.109	35.989
33.600000	36.772	36.772	36.100
33.733330	36.744	36.744	36.044
33.866660	36.549	36.549	35.905
34.000000	36.326	36.326	36.324
34.133340	36.661	36.661	36.352
34.266670	36.772	36.772	36.324
34.400000	36.549	36.549	36.408
34.533330	36.437	36.437	36.184
34.666670	36.661	36.661	36.660
34.800000	36.465	36.465	35.989
34.933330	36.215	36.215	35.212
35.066670	35.771	35.771	34.716
35.200000	35.551	35.551	34.386
35.333330	35.440	35.440	34.113
35.466670	35.275	35.275	33.894
35.600000	35.110	35.110	33.785
35.733330	35.001	35.001	33.703
35.866660	34.781	34.781	33.676
36.000000	34.781	34.781	33.567
36.133340	34.727	34.727	33.567
36.266670	34.672	34.672	33.567
36.400000	34.672	34.672	33.567
36.533330	34.617	34.617	33.540
36.666670	34.672	34.672	33.513
36.800000	34.672	34.672	33.458
36.933330	34.672	34.672	33.567
37.066670	34.672	34.672	33.567
37.200000	34.672	34.672	33.676
37.333330	34.672	34.672	33.676
37.466670	34.672	34.672	33.676
37.600000	34.891	34.891	33.676
37.733330	34.891	34.891	33.621
37.866660	34.891	34.891	33.758
38.000000	35.001	35.001	33.676
38.133340	34.891	34.891	33.676
38.266670	34.891	34.891	33.676
38.400000	35.001	35.001	33.785
38.533330	35.110	35.110	33.785
38.666670	35.193	35.193	33.894
38.800000	35.110	35.110	34.085
38.933330	35.001	35.001	34.003
39.066670	35.028	35.028	33.812
39.200000	35.110	35.110	33.785
39.333330	35.110	35.110	34.003
39.466670	35.028	35.028	34.003
39.600000	35.001	35.001	33.894
39.733330	35.001	35.001	33.785
39.866660	35.138	35.138	33.785
40.000000	35.330	35.330	33.785
40.133340	35.193	35.193	33.785
40.266670	35.220	35.220	34.003
40.400000	35.110	35.110	34.113
40.533330	35.110	35.110	33.949
40.666670	35.110	35.110	33.785
40.800000	35.001	35.001	33.730
40.933330	35.001	35.001	33.676
41.066670	35.001	35.001	33.676
41.200000	35.220	35.220	33.758
41.333330	35.220	35.220	33.676
41.466670	35.001	35.001	33.676
41.600000	35.055	35.055	33.567
41.733330	35.110	35.110	33.567
41.866660	35.001	35.001	33.676
42.000000	35.001	35.001	33.594
42.133340	34.891	34.891	33.567
42.266670	34.973	34.973	33.567
42.400000	35.001	35.001	33.567
42.533330	34.891	34.891	33.676
42.666670	34.946	34.946	33.567
42.800000	34.891	34.891	33.676
42.933330	34.946	34.946	33.676
43.066670	35.001	35.001	33.785
43.200000	35.001	35.001	33.676
43.333330	35.001	35.001	33.621
43.466670	35.001	35.001	33.567
43.600000	35.001	35.001	33.676
43.733330	35.028	35.028	33.703
43.866660	35.110	35.110	33.785
44.000000	35.220	35.220	33.785
44.133340	35.110	35.110	33.785
44.266670	35.028	35.028	33.867
44.400000	35.001	35.001	33.894
44.533330	34.973	34.973	34.003
44.666670	34.891	34.891	34.058
44.800000	34.891	34.891	34.167
44.933330	34.891	34.891	34.222
45.066670	35.001	35.001	34.249
45.200000	35.001	35.001	34.441
45.333330	35.001	35.001	34.441
45.466670	35.110	35.110	34.551
45.600000	35.330	35.330	34.606
45.733330	35.248	35.248	34.771
45.866660	35.220	35.220	34.578
46.000000	35.248	35.248	34.551
46.133340	35.330	35.330	34.771
46.266670	35.661	35.661	35.267
46.400000	35.771	35.771	35.322
46.533330	35.993	35.993	35.433
46.666670	36.187	36.187	35.655
46.800000	36.326	36.326	36.100
46.933330	36.437	36.437	36.212
47.066670	36.549	36.549	36.212
47.200000	36.549	36.549	36.072
47.333330	36.661	36.661	35.989
47.466670	36.661	36.661	36.212
47.600000	36.717	36.717	36.212
47.733330	36.465	36.465	36.324
47.866660	36.661	36.661	36.324
48.000000	36.772	36.772	36.212
48.133340	36.661	36.661	36.324
48.266670	36.437	36.437	36.212
48.400000	36.605	36.605	36.212
48.533330	36.410	36.410	36.100
48.666670	36.772	36.772	36.548
48.800000	36.856	36.856	36.660
48.933330	36.997	36.997	36.997
49.066670	36.884	36.884	36.969
49.200000	36.997	36.997	36.772
49.333330	36.884	36.884	36.829
49.466670	36.772	36.772	36.772
49.600000	36.437	36.437	36.436
49.733330	36.549	36.549	36.464
49.866660	36.772	36.772	36.772
50.000000	36.661	36.661	36.772
50.133340	36.884	36.884	36.660
50.266670	36.884	36.884	36.660
50.400000	36.997	36.997	36.772
50.533330	36.912	36.912	36.632
50.666670	36.661	36.661	36.100
50.800000	36.326	36.326	36.100
50.933330	36.437	36.437	36.100
51.066670	36.326	36.326	36.100
51.200000	36.437	36.437	36.100
51.333330	36.661	36.661	36.100
51.466670	36.661	36.661	36.324
51.600000	36.717	36.717	36.100
51.733330	36.717	36.717	35.989
51.866660	36.661	36.661	36.296
52.000000	36.521	36.521	36.017
52.133340	36.437	36.437	35.877
52.266670	36.437	36.437	35.989
52.400000	36.298	36.298	36.100
52.533330	36.048	36.048	35.905
52.666670	36.021	36.021	35.655
52.800000	36.549	36.549	36.324
52.933330	36.661	36.661	36.660
53.066670	36.717	36.717	36.548
53.200000	36.744	36.744	36.548
53.333330	36.772	36.772	36.548
53.466670	36.884	36.884	36.100
53.600000	36.828	36.828	35.655
53.733330	36.884	36.884	35.184
53.866660	36.661	36.661	34.771
54.000000	36.772	36.772	34.881
54.133340	36.661	36.661	35.239
54.266670	36.717	36.717	34.771
54.400000	36.772	36.772	34.881
54.533330	36.772	36.772	35.212
54.666670	36.800	36.800	35.322
54.800000	36.689	36.689	35.433
54.933330	36.661	36.661	35.322
55.066670	36.437	36.437	35.322
55.200000	36.772	36.772	35.212
55.333330	36.772	36.772	35.101
55.466670	36.661	36.661	35.212
55.600000	36.549	36.549	35.350
55.733330	36.633	36.633	35.239
55.866660	36.605	36.605	35.101
56.000000	36.437	36.437	34.936
56.133340	36.326	36.326	34.991
56.266670	36.326	36.326	35.212
56.400000	36.326	36.326	35.101
56.533330	36.437	36.437	35.101
56.666670	36.437	36.437	34.991
56.800000	36.437	36.437	35.212
56.933330	36.243	36.243	34.991
57.066670	36.298	36.298	35.212
57.200000	36.215	36.215	35.212
57.333330	36.437	36.437	35.378
57.466670	36.437	36.437	35.101
57.600000	36.326	36.326	35.212
57.733330	36.215	36.215	35.433
57.866660	36.326	36.326	35.322
58.000000	36.437	36.437	35.322
58.133340	36.661	36.661	35.433
58.266670	36.437	36.437	35.322
58.400000	36.437	36.437	35.655
58.533330	36.437	36.437	35.322
58.666670	36.437	36.437	35.101
58.800000	35.993	35.993	34.661
58.933330	35.661	35.661	34.331
59.066670	35.330	35.330	34.113
59.200000	35.001	35.001	33.894
59.333330	34.836	34.836	33.785
59.466670	34.672	34.672	33.567
59.600000	34.535	34.535	33.458
59.733330	34.453	34.453	33.458
59.866660	34.344	34.344	33.349
60.000000	34.235	34.235	33.349
60.133340	34.235	34.235	33.567
60.266670	34.235	34.235	33.458
60.400000	34.235	34.235	33.458
60.533330	34.235	34.235	33.458
60.666670	34.235	34.235	33.377
60.800000	34.235	34.235	33.377
60.933330	34.344	34.344	33.349
61.066670	34.426	34.426	33.349
61.200000	34.453	34.453	33.349
61.333330	34.453	34.453	33.349
61.466670	34.453	34.453	33.349
61.600000	34.453	34.453	33.349
61.733330	34.563	34.563	33.295
61.866660	34.563	34.563	33.241
62.000000	34.563	34.563	33.241
62.133340	34.563	34.563	33.241
62.266670	34.781	34.781	33.268
62.400000	34.781	34.781	33.295
62.533330	34.781	34.781	33.349
62.666670	34.891	34.891	33.458
62.800000	34.781	34.781	33.349
62.933330	34.781	34.781	33.349
63.066670	34.754	34.754	33.567
63.200000	34.727	34.727	33.485
63.333330	34.863	34.863	33.458
63.466670	34.781	34.781	33.540
63.600000	34.891	34.891	33.567
63.733330	34.836	34.836	33.676
63.866660	34.891	34.891	33.567
64.000000	34.836	34.836	33.458
64.133330	34.781	34.781	33.458
64.266670	34.781	34.781	33.349
64.400000	34.781	34.781	33.513
64.533330	34.781	34.781	33.458
64.666660	34.836	34.836	33.676
64.800000	34.781	34.781	33.567
64.933330	34.781	34.781	33.540
65.066670	34.836	34.836	33.485
65.200000	34.781	34.781	33.458
65.333340	34.781	34.781	33.458
65.466670	34.781	34.781	33.567
65.600000	34.781	34.781	33.567
65.733330	34.672	34.672	33.649
65.866670	34.672	34.672	33.567
66.000000	34.563	34.563	33.458
66.133330	34.563	34.563	33.458
66.266670	34.563	34.563	33.404
66.400000	34.453	34.453	33.567
66.533330	34.453	34.453	33.485
66.666660	34.563	34.563	33.458
66.800000	34.563	34.563	33.458
66.933330	34.563	34.563	33.567
67.066670	34.563	34.563	33.567
67.200000	34.453	34.453	33.594
67.333340	34.645	34.645	33.567
67.466670	34.699	34.699	33.567
67.600000	34.672	34.672	33.676
67.733330	34.672	34.672	33.567
67.866670	34.672	34.672	33.540
68.000000	34.563	34.563	33.458
68.133330	34.563	34.563	33.458
68.266670	34.563	34.563	33.567
68.400000	34.672	34.672	33.676
68.533330	34.672	34.672	33.567
68.666660	34.672	34.672	33.567
68.800000	34.672	34.672	33.567
68.933330	34.727	34.727	33.676
69.066670	34.781	34.781	33.785
69.200000	34.781	34.781	33.894
69.333340	34.809	34.809	33.949
69.466670	34.891	34.891	34.003
69.600000	35.001	35.001	34.003
69.733330	35.083	35.083	33.785
69.866670	35.083	35.083	33.894
70.000000	35.110	35.110	34.003
70.133330	35.220	35.220	34.441
70.266670	35.551	35.551	34.991
70.400000	35.661	35.661	35.212
70.533330	35.771	35.771	35.101
70.666660	35.716	35.716	35.212
70.800000	35.771	35.771	35.433
70.933330	35.771	35.771	35.766
71.066670	35.771	35.771	35.599
71.200000	35.661	35.661	35.212
71.333340	35.661	35.661	35.212
71.466670	35.551	35.551	35.433
71.600000	35.661	35.661	35.322
71.733330	35.661	35.661	35.433
71.866670	35.689	35.689	35.655
72.000000	35.771	35.771	35.433
72.133330	35.882	35.882	35.766
72.266670	35.771	35.771	35.267
72.400000	35.551	35.551	35.212
72.533330	35.882	35.882	35.405
72.666660	35.910	35.910	35.766
72.800000	36.215	36.215	36.072
72.933330	36.549	36.549	35.989
73.066670	36.549	36.549	35.572
73.200000	36.354	36.354	35.212
73.333340	36.215	36.215	35.019
73.466670	36.104	36.104	34.771
73.600000	36.104	36.104	35.101
73.733330	36.132	36.132	34.661
73.866670	36.104	36.104	34.331
74.000000	36.104	36.104	34.140
74.133330	36.048	36.048	34.113
74.266670	35.771	35.771	34.331
74.400000	35.882	35.882	34.167
74.533330	36.021	36.021	34.222
74.666660	35.993	35.993	34.222
74.800000	35.993	35.993	34.085
74.933330	35.993	35.993	34.113
75.066670	36.021	36.021	34.113
75.200000	36.215	36.215	34.031
75.333340	36.326	36.326	34.113
75.466670	36.326	36.326	34.113
75.600000	35.993	35.993	34.113
75.733330	35.882	35.882	34.113
75.866670	35.882	35.882	34.113
76.000000	35.771	35.771	34.331
76.133330	35.633	35.633	34.222
76.266670	35.882	35.882	34.331
76.400000	36.104	36.104	34.606
76.533330	36.215	36.215	34.551
76.666660	36.104	36.104	34.222
76.800000	35.771	35.771	34.331
76.933330	35.661	35.661	34.688
77.066670	35.827	35.827	35.267
77.200000	36.104	36.104	35.877
77.333340	36.437	36.437	35.989
77.466670	36.215	36.215	35.989
77.600000	36.661	36.661	36.324
77.733330	36.661	36.661	36.436
77.866670	36.661	36.661	36.212
78.000000	36.549	36.549	36.156
78.133330	36.549	36.549	36.100
78.266670	36.549	36.549	36.240
78.400000	36.326	36.326	36.100
78.533330	36.215	36.215	36.212
78.666660	36.326	36.326	35.989
78.800000	36.104	36.104	36.324
78.933330	36.326	36.326	36.156
79.066670	36.437	36.437	35.989
79.200000	36.326	36.326	35.877
79.333340	36.076	36.076	35.655
79.466670	36.021	36.021	35.738
79.600000	36.270	36.270	35.989
79.733330	36.437	36.437	36.324
79.866670	36.215	36.215	35.877
80.000000	36.215	36.215	35.489
80.133330	36.326	36.326	35.212
80.266670	36.104	36.104	35.822
80.400000	36.243	36.243	35.766
80.533330	36.215	36.215	35.544
80.666660	36.187	36.187	35.655
80.800000	36.215	36.215	35.655
80.933330	36.215	36.215	36.100
81.066670	36.437	36.437	36.212
81.200000	36.243	36.243	35.989
81.333340	36.104	36.104	35.655
81.466670	36.104	36.104	35.322
81.600000	36.104	36.104	35.212
81.733330	35.993	35.993	35.212
81.866670	36.326	36.326	35.101
82.000000	36.437	36.437	35.212
82.133330	36.549	36.549	35.433
82.266670	36.326	36.326	35.766
82.400000	36.437	36.437	35.877
82.533330	36.437	36.437	35.655
82.666660	36.215	36.215	35.766
82.800000	35.661	35.661	35.101
82.933330	35.220	35.220	34.661
83.066670	35.001	35.001	34.331
83.200000	34.672	34.672	34.113
83.333340	34.563	34.563	33.894
83.466670	34.453	34.453	33.894
83.600000	34.344	34.344	33.894
83.733330	34.235	34.235	33.785
83.866670	34.127	34.127	33.676
84.000000	34.127	34.127	33.676
84.133330	34.018	34.018	33.676
84.266670	34.018	34.018	33.676
84.400000	34.018	34.018	33.676
84.533330	34.018	34.018	33.676
84.666660	34.018	34.018	33.676
84.800000	34.018	34.018	33.703
84.933330	34.018	34.018	33.730
85.066670	34.018	34.018	33.730
85.200000	34.018	34.018	33.676
85.333340	34.127	34.127	33.758
85.466670	34.127	34.127	33.758
85.600000	34.127	34.127	33.730
85.733330	34.127	34.127	33.676
85.866670	34.235	34.235	33.785
86.000000	34.344	34.344	33.785
86.133330	34.344	34.344	33.676
86.266670	34.235	34.235	33.785
86.400000	34.235	34.235	33.894
86.533330	34.235	34.235	33.894
86.666660	34.290	34.290	33.676
86.800000	34.263	34.263	33.649
86.933330	34.263	34.263	33.676
87.066670	34.344	34.344	33.676
87.200000	34.344	34.344	33.676
87.333340	34.453	34.453	33.676
87.466670	34.453	34.453	33.676
87.600000	34.317	34.317	33.567
87.733330	34.344	34.344	33.676
87.866670	34.235	34.235	33.676
88.000000	34.344	34.344	33.676
88.133330	34.235	34.235	33.676
88.266670	34.154	34.154	33.676
88.400000	34.181	34.181	33.676
88.533330	34.127	34.127	33.676
88.666660	34.235	34.235	33.676
88.800000	34.563	34.563	33.567
88.933330	34.426	34.426	33.676
89.066670	34.344	34.344	33.676
89.200000	34.317	34.317	33.676
89.333340	34.317	34.317	33.676
89.466670	34.344	34.344	33.676
89.600000	34.344	34.344	33.676
89.733330	34.344	34.344	33.730
89.866670	34.344	34.344	33.730
90.000000	34.344	34.344	33.676
90.133330	34.453	34.453	33.785
90.266670	34.453	34.453	33.785
90.400000	34.453	34.453	33.758
90.533330	34.235	34.235	33.676
90.666660	34.235	34.235	33.676
90.800000	34.235	34.235	33.676
90.933330	34.127	34.127	33.785
91.066670	34.127	34.127	33.785
91.200000	34.154	34.154	33.867
91.333340	34.154	34.154	33.894
91.466670	34.235	34.235	33.785
91.600000	34.235	34.235	33.976
91.733330	34.235	34.235	33.894
91.866670	34.235	34.235	33.785
92.000000	34.181	34.181	33.785
92.133330	34.263	34.263	33.785
92.266670	34.344	34.344	33.785
92.400000	34.263	34.263	33.785
92.533330	34.263	34.263	33.839
92.666660	34.235	34.235	33.785
92.800000	34.344	34.344	33.894
92.933330	34.344	34.344	34.003
93.066670	34.563	34.563	34.003
93.200000	34.481	34.481	34.085
93.333340	34.563	34.563	34.113
93.466670	34.563	34.563	34.222
93.600000	34.617	34.617	34.222
93.733330	34.563	34.563	34.222
93.866670	34.781	34.781	34.140
94.000000	35.055	35.055	34.249
94.133330	35.110	35.110	34.633
94.266670	35.220	35.220	34.881
94.400000	35.330	35.330	35.322
94.533330	35.330	35.330	35.544
94.666660	35.440	35.440	35.710
94.800000	35.523	35.523	35.655
94.933330	35.551	35.551	35.989
95.066670	35.633	35.633	35.989
95.200000	35.551	35.551	36.072
95.333340	35.523	35.523	35.877
95.466670	35.606	35.606	35.877
95.600000	35.771	35.771	35.766
95.733330	35.882	35.882	36.044
95.866670	35.993	35.993	36.017
96.000000	35.827	35.827	36.296
96.133330	35.882	35.882	36.352
96.266670	36.104	36.104	36.324
96.400000	35.882	35.882	36.324
96.533330	35.882	35.882	36.100
96.666660	36.215	36.215	35.710
96.800000	36.243	36.243	35.877
96.933330	36.021	36.021	35.655
97.066670	36.215	36.215	35.322
97.200000	36.549	36.549	34.578
97.333340	36.661	36.661	34.222
97.466670	36.521	36.521	34.331
97.600000	35.910	35.910	34.441
97.733330	36.104	36.104	33.894
97.866670	35.993	35.993	33.785
98.000000	36.104	36.104	33.785
98.133330	36.465	36.465	34.113
98.266670	36.549	36.549	34.688
98.400000	36.159	36.159	34.853
98.533330	36.104	36.104	34.798
98.666660	36.021	36.021	34.661
98.800000	36.104	36.104	34.551
98.933330	35.882	35.882	34.331
99.066670	35.771	35.771	34.386
99.200000	35.993	35.993	34.771
99.333340	36.215	36.215	34.991
99.466670	36.104	36.104	34.881
99.600000	36.021	36.021	34.661
99.733330	36.104	36.104	34.469
99.866670	36.104	36.104	34.441
100.000000	35.827	35.827	34.853
100.133300	35.661	35.661	35.101
100.266700	35.661	35.661	34.991
100.400000	35.882	35.882	34.661
100.533300	35.771	35.771	34.578
100.666700	35.882	35.882	34.798
100.800000	35.771	35.771	34.771
100.933300	35.771	35.771	34.798
101.066700	35.993	35.993	34.991
101.200000	36.326	36.326	35.433
101.333300	36.521	36.521	35.101
101.466700	36.159	36.159	34.936
101.600000	35.771	35.771	35.212
101.733300	35.882	35.882	35.433
101.866700	36.215	36.215	35.433
102.000000	35.771	35.771	35.433
102.133300	35.771	35.771	35.212
102.266700	35.882	35.882	35.295
102.400000	35.771	35.771	35.322
102.533300	35.771	35.771	35.129
102.666700	36.104	36.104	35.212
102.800000	36.132	36.132	35.322
102.933300	36.437	36.437	35.544
103.066700	36.326	36.326	35.877
103.200000	36.437	36.437	35.655
103.333300	36.104	36.104	35.322
103.466700	36.215	36.215	35.516
103.600000	36.048	36.048	35.655
103.733300	36.104	36.104	35.794
103.866700	35.882	35.882	35.849
104.000000	35.910	35.910	35.877
104.133300	36.104	36.104	36.212
104.266700	36.104	36.104	36.324
104.400000	36.326	36.326	35.989
104.533300	36.382	36.382	35.766
104.666700	36.549	36.549	36.156
104.800000	36.215	36.215	35.989
104.933300	35.993	35.993	35.989
105.066700	36.104	36.104	36.324
105.200000	35.993	35.993	35.989
105.333300	36.215	36.215	35.655
105.466700	36.215	36.215	35.961
105.600000	36.104	36.104	36.017
105.733300	36.549	36.549	36.100
105.866700	36.493	36.493	36.324
106.000000	36.410	36.410	35.877
106.133300	36.437	36.437	36.296
106.266700	36.549	36.549	36.324
106.400000	36.549	36.549	36.436
106.533300	36.437	36.437	36.324
106.666700	36.549	36.549	36.100
106.800000	35.882	35.882	35.378
106.933300	35.440	35.440	34.991
107.066700	35.028	35.028	34.853
107.200000	34.672	34.672	34.661
107.333300	34.563	34.563	34.441
107.466700	34.399	34.399	34.359
107.600000	34.235	34.235	34.222
107.733300	34.235	34.235	34.113
107.866700	34.045	34.045	34.113
108.000000	34.018	34.018	34.113
108.133300	34.018	34.018	34.003
108.266700	34.018	34.018	34.003
108.400000	34.018	34.018	34.003
108.533300	34.018	34.018	33.894
108.666700	34.018	34.018	33.894
108.800000	34.045	34.045	33.785
108.933300	34.127	34.127	33.785
109.066700	34.127	34.127	33.785
109.200000	34.072	34.072	33.867
109.333300	34.127	34.127	33.867
109.466700	34.127	34.127	33.785
109.600000	34.154	34.154	33.758
109.733300	34.181	34.181	33.703
109.866700	34.181	34.181	33.894
110.000000	34.235	34.235	33.785
110.133300	34.235	34.235	33.785
110.266700	34.344	34.344	33.785
110.400000	34.344	34.344	33.785
110.533300	34.344	34.344	33.785
110.666700	34.344	34.344	33.676
110.800000	34.372	34.372	33.676
110.933300	34.372	34.372	33.785
111.066700	34.344	34.344	33.785
111.200000	34.344	34.344	33.785
111.333300	34.344	34.344	33.785
111.466700	34.344	34.344	33.758
111.600000	34.344	34.344	33.703
111.733300	34.453	34.453	33.676
111.866700	34.453	34.453	33.594
112.000000	34.372	34.372	33.621
112.133300	34.344	34.344	33.676
112.266700	34.344	34.344	33.703
112.400000	34.426	34.426	33.703
112.533300	34.453	34.453	33.676
112.666700	34.453	34.453	33.785
112.800000	34.344	34.344	34.003
112.933300	34.344	34.344	34.003
113.066700	34.453	34.453	34.003
113.200000	34.426	34.426	34.003
113.333300	34.399	34.399	34.003
113.466700	34.344	34.344	34.003
113.600000	34.235	34.235	33.921
113.733300	34.235	34.235	33.894
113.866700	34.263	34.263	33.894
114.000000	34.290	34.290	33.785
114.133300	34.290	34.290	33.785
114.266700	34.235	34.235	33.894
114.400000	34.453	34.453	33.867
114.533300	34.453	34.453	33.894
114.666700	34.235	34.235	33.894
114.800000	34.235	34.235	33.839
114.933300	34.235	34.235	33.785
115.066700	34.372	34.372	33.894
115.200000	34.453	34.453	33.894
115.333300	34.453	34.453	33.867
115.466700	34.399	34.399	33.785
115.600000	34.235	34.235	33.812
115.733300	34.344	34.344	33.785
115.866700	34.344	34.344	33.785
116.000000	34.372	34.372	33.785
116.133300	34.453	34.453	33.867
116.266700	34.563	34.563	33.894
116.400000	34.672	34.672	33.785
116.533300	34.781	34.781	33.676
116.666700	34.781	34.781	33.785
116.800000	34.891	34.891	33.785
116.933300	34.973	34.973	34.222
117.066700	35.001	35.001	34.551
117.200000	35.001	35.001	34.441
117.333300	34.781	34.781	34.441
117.466700	34.891	34.891	34.661
117.600000	35.028	35.028	34.688
117.733300	35.001	35.001	34.551
117.866700	35.110	35.110	34.386
118.000000	35.220	35.220	34.331
118.133300	35.138	35.138	34.523
118.266700	35.220	35.220	34.991
118.400000	35.413	35.413	35.378
118.533300	35.110	35.110	35.544
118.666700	35.440	35.440	36.100
118.800000	35.385	35.385	36.100
118.933300	35.385	35.385	36.100
119.066700	35.330	35.330	36.380
119.200000	35.744	35.744	36.324
119.333300	35.799	35.799	36.436
119.466700	35.661	35.661	36.436
119.600000	35.606	35.606	36.380
119.733300	35.661	35.661	36.324
119.866700	35.771	35.771	36.548
120.000000	35.771	35.771	36.324
120.133300	35.633	35.633	36.212
120.266700	35.551	35.551	36.324
120.400000	35.882	35.882	36.436
120.533300	35.606	35.606	36.352
120.666700	35.440	35.440	35.877
120.800000	35.771	35.771	36.184
120.933300	35.771	35.771	36.436
121.066700	35.993	35.993	36.548
121.200000	35.771	35.771	36.324
121.333300	35.633	35.633	35.989
121.466700	35.882	35.882	35.766
121.600000	35.771	35.771	35.877
121.733300	35.882	35.882	35.849
121.866700	35.993	35.993	36.017
122.000000	36.132	36.132	36.100
122.133300	35.993	35.993	36.436
122.266700	35.882	35.882	36.436
122.400000	35.882	35.882	36.100
122.533300	35.744	35.744	35.655
122.666700	35.606	35.606	35.877
122.800000	35.771	35.771	36.212
122.933300	35.882	35.882	36.324
123.066700	35.882	35.882	35.989
123.200000	36.104	36.104	35.766
123.333300	35.882	35.882	35.489
123.466700	35.882	35.882	35.322
123.600000	35.882	35.882	35.433
123.733300	35.551	35.551	35.544
123.866700	35.551	35.551	35.877
124.000000	35.882	35.882	36.212
124.133300	35.882	35.882	36.548
124.266700	35.661	35.661	36.436
124.400000	35.551	35.551	35.766
124.533300	35.330	35.330	35.544
124.666700	35.138	35.138	35.877
124.800000	35.028	35.028	35.989
124.933300	35.165	35.165	35.961
125.066700	35.440	35.440	36.212
125.200000	35.551	35.551	36.436
125.333300	35.661	35.661	36.100
125.466700	35.551	35.551	35.877
125.600000	35.993	35.993	36.324
125.733300	35.882	35.882	36.100
125.866700	35.993	35.993	36.072
126.000000	35.771	35.771	35.655
126.133300	35.661	35.661	35.322
126.266700	35.551	35.551	35.433
126.400000	35.551	35.551	35.877
126.533300	35.661	35.661	35.933
126.666700	35.993	35.993	35.877
126.800000	35.882	35.882	36.324
126.933300	36.326	36.326	36.548
127.066700	36.326	36.326	36.324
127.200000	36.104	36.104	35.989
127.333300	35.993	35.993	36.324
127.466700	35.993	35.993	36.212
127.600000	36.549	36.549	35.849
127.733300	36.437	36.437	35.766
127.866700	36.326	36.326	36.324
128.000000	36.326	36.326	36.100
128.133300	36.437	36.437	35.766
128.266700	36.437	36.437	35.766
128.400000	36.215	36.215	35.877
128.533300	36.132	36.132	35.766
128.666700	36.437	36.437	35.989
128.800000	35.993	35.993	36.352
128.933300	35.882	35.882	36.324
129.066700	36.215	36.215	36.100
129.200000	36.132	36.132	36.100
129.333300	36.437	36.437	36.380
129.466700	36.326	36.326	36.324
129.600000	36.187	36.187	36.324
129.733300	36.326	36.326	36.128
129.866700	36.326	36.326	35.961
130.000000	36.215	36.215	36.240
130.133300	36.326	36.326	36.520
130.266700	36.633	36.633	36.268
130.400000	36.661	36.661	36.464
130.533300	36.661	36.661	36.100
130.666700	36.549	36.549	36.128
130.800000	35.882	35.882	35.433
130.933300	35.330	35.330	34.881
131.066700	34.946	34.946	34.633
131.200000	34.672	34.672	34.331
131.333300	34.481	34.481	34.140
131.466700	34.344	34.344	34.031
131.600000	34.235	34.235	34.085
131.733300	34.181	34.181	34.003
131.866700	34.018	34.018	34.003
132.000000	34.018	34.018	34.003
132.133300	34.018	34.018	34.113
132.266700	34.018	34.018	34.113
132.400000	34.018	34.018	34.113
132.533300	33.909	33.909	34.003
132.666700	34.018	34.018	33.894
132.800000	34.127	34.127	33.812
132.933300	34.127	34.127	33.812
133.066700	34.127	34.127	33.839
133.200000	34.018	34.018	33.785
133.333300	34.018	34.018	33.785
133.466700	34.127	34.127	33.785
133.600000	34.208	34.208	33.894
133.733300	34.235	34.235	34.113
133.866700	34.235	34.235	34.113
134.000000	34.235	34.235	34.113
134.133300	34.181	34.181	34.085
134.266700	34.235	34.235	34.003
134.400000	34.235	34.235	34.003
134.533300	34.235	34.235	34.003
134.666700	34.235	34.235	34.003
134.800000	34.290	34.290	33.976
134.933300	34.235	34.235	33.976
135.066700	34.235	34.235	33.894
135.200000	34.235	34.235	33.894
135.333300	34.235	34.235	33.894
135.466700	34.235	34.235	33.921
135.600000	34.235	34.235	33.976
135.733300	34.235	34.235	33.894
135.866700	34.235	34.235	33.894
136.000000	34.290	34.290	33.785
136.133300	34.344	34.344	33.785
136.266700	34.344	34.344	33.785
136.400000	34.344	34.344	33.785
136.533300	34.344	34.344	33.867
136.666700	34.235	34.235	33.812
136.800000	34.154	34.154	33.867
136.933300	34.235	34.235	33.785
137.066700	34.235	34.235	33.785
137.200000	34.235	34.235	33.894
137.333300	34.235	34.235	33.894
137.466700	34.235	34.235	33.894
137.600000	34.235	34.235	33.921
137.733300	34.290	34.290	34.113
137.866700	34.344	34.344	34.085
138.000000	34.344	34.344	34.222
138.133300	34.344	34.344	34.113
138.266700	34.317	34.317	34.113
138.400000	34.344	34.344	34.113
138.533300	34.344	34.344	34.113
138.666700	34.344	34.344	34.113
138.800000	34.344	34.344	34.113
138.933300	34.426	34.426	34.003
139.066700	34.453	34.453	34.003
139.200000	34.563	34.563	34.113
139.333300	35.001	35.001	34.441
139.466700	35.001	35.001	34.551
139.600000	35.001	35.001	34.551
139.733300	35.110	35.110	34.551
139.866700	35.110	35.110	34.441
140.000000	34.973	34.973	34.441
140.133300	34.781	34.781	34.441
140.266700	34.781	34.781	34.414
140.400000	34.781	34.781	34.222
140.533300	34.699	34.699	34.222
140.666700	34.672	34.672	34.331
140.800000	34.727	34.727	34.441
140.933300	34.672	34.672	34.441
141.066700	34.672	34.672	34.441
141.200000	34.781	34.781	34.331
141.333300	35.110	35.110	34.222
141.466700	35.110	35.110	34.331
141.600000	35.110	35.110	34.551
141.733300	35.110	35.110	34.606
141.866700	35.001	35.001	34.716
142.000000	34.863	34.863	34.661
142.133300	35.001	35.001	34.716
142.266700	35.220	35.220	35.101
142.400000	35.330	35.330	35.322
142.533300	35.440	35.440	35.738
142.666700	35.661	35.661	36.100
142.800000	35.661	35.661	36.072
142.933300	35.771	35.771	36.212
143.066700	35.716	35.716	36.212
143.200000	35.744	35.744	36.324
143.333300	35.440	35.440	35.989
143.466700	35.551	35.551	35.877
143.600000	35.440	35.440	36.324
143.733300	35.661	35.661	36.436
143.866700	35.330	35.330	36.212
144.000000	35.551	35.551	36.436
144.133300	35.440	35.440	36.548
144.266700	35.771	35.771	36.436
144.400000	35.771	35.771	36.324
144.533300	35.551	35.551	36.268
144.666700	35.882	35.882	36.548
144.800000	35.771	35.771	36.548
144.933300	35.689	35.689	36.548
145.066700	35.440	35.440	36.436
145.200000	35.882	35.882	36.548
145.333300	35.882	35.882	36.548
145.466700	36.326	36.326	36.772
145.600000	36.104	36.104	36.436
145.733300	35.993	35.993	36.632
145.866700	35.882	35.882	36.436
146.000000	35.882	35.882	36.296
146.133300	36.104	36.104	35.766
146.266700	36.104	36.104	35.489
146.400000	35.799	35.799	35.655
146.533300	35.993	35.993	36.100
146.666700	35.606	35.606	35.766
146.800000	35.551	35.551	35.766
146.933300	35.882	35.882	35.544
147.066700	35.882	35.882	35.322
147.200000	35.771	35.771	35.433
147.333300	35.689	35.689	35.877
147.466700	35.771	35.771	35.572
147.600000	35.661	35.661	35.433
147.733300	35.551	35.551	35.877
147.866700	35.661	35.661	35.710
148.000000	35.993	35.993	35.544
148.133300	35.771	35.771	35.655
148.266700	35.937	35.937	35.433
148.400000	36.021	36.021	35.129
148.533300	36.215	36.215	35.433
148.666700	36.104	36.104	35.655
148.800000	35.882	35.882	36.017
148.933300	35.993	35.993	35.989
149.066700	35.882	35.882	35.961
149.200000	35.661	35.661	35.766
149.333300	35.661	35.661	35.766
149.466700	35.771	35.771	35.766
149.600000	35.578	35.578	35.766
149.733300	35.440	35.440	35.766
149.866700	35.330	35.330	36.268
150.000000	35.495	35.495	36.324
150.133300	35.661	35.661	36.408
150.266700	35.661	35.661	36.436
150.400000	35.689	35.689	36.100
150.533300	36.104	36.104	36.100
150.666700	36.326	36.326	36.324
150.800000	36.215	36.215	36.072
150.933300	36.215	36.215	36.240
151.066700	36.076	36.076	36.324
151.200000	35.910	35.910	35.766
151.333300	35.937	35.937	35.433
151.466700	35.993	35.993	35.322
151.600000	36.326	36.326	35.766
151.733300	36.076	36.076	36.212
151.866700	35.910	35.910	35.989
152.000000	35.993	35.993	36.100
152.133300	35.993	35.993	36.100
152.266700	35.993	35.993	36.324
152.400000	36.104	36.104	36.072
152.533300	35.993	35.993	35.683
152.666700	36.549	36.549	36.212
152.800000	36.744	36.744	36.436
152.933300	36.326	36.326	36.212
153.066700	35.993	35.993	36.100
153.200000	36.437	36.437	36.436
153.333300	36.577	36.577	36.324
153.466700	36.661	36.661	36.240
153.600000	36.661	36.661	36.324
153.733300	36.549	36.549	36.436
153.866700	36.661	36.661	36.100
154.000000	36.772	36.772	36.212
154.133300	36.549	36.549	36.548
154.266700	36.772	36.772	36.548
154.400000	36.772	36.772	36.660
154.533300	36.772	36.772	36.436
154.666700	36.437	36.437	36.324
154.800000	35.771	35.771	35.655
154.933300	35.330	35.330	35.267
155.066700	35.001	35.001	34.881
155.200000	34.699	34.699	34.661
155.333300	34.563	34.563	34.441
155.466700	34.453	34.453	34.331
155.600000	34.290	34.290	34.222
155.733300	34.235	34.235	34.058
155.866700	34.235	34.235	33.894
156.000000	34.235	34.235	33.894
156.133300	34.317	34.317	33.894
156.266700	34.344	34.344	33.894
156.400000	34.235	34.235	33.785
156.533300	34.235	34.235	33.785
156.666700	34.235	34.235	33.785
156.800000	34.290	34.290	33.839
156.933300	34.290	34.290	33.894
157.066700	34.344	34.344	33.894
157.200000	34.290	34.290	34.003
157.333300	34.235	34.235	34.003
157.466700	34.127	34.127	34.003
157.600000	34.208	34.208	34.003
157.733300	34.235	34.235	34.003
157.866700	34.235	34.235	34.003
158.000000	34.290	34.290	34.003
158.133300	34.344	34.344	34.003
158.266700	34.317	34.317	34.058
158.400000	34.344	34.344	34.113
158.533300	34.426	34.426	34.113
158.666700	34.453	34.453	34.113
158.800000	34.344	34.344	34.113
158.933300	34.344	34.344	34.113
159.066700	34.344	34.344	34.113
159.200000	34.453	34.453	34.058
159.333300	34.453	34.453	34.003
159.466700	34.563	34.563	34.003
159.600000	34.563	34.563	33.894
159.733300	34.563	34.563	33.894
159.866700	34.563	34.563	34.222
160.000000	34.563	34.563	34.222
160.133300	34.453	34.453	34.113
160.266700	34.372	34.372	34.113
160.400000	34.344	34.344	34.113
160.533300	34.344	34.344	34.003
160.666700	34.372	34.372	34.003
160.800000	34.563	34.563	33.894
160.933300	34.563	34.563	33.894
161.066700	34.453	34.453	33.894
161.200000	34.453	34.453	33.894
161.333300	34.453	34.453	33.785
161.466700	34.453	34.453	33.730
161.600000	34.399	34.399	33.676
161.733300	34.344	34.344	33.594
161.866700	34.344	34.344	33.676
162.000000	34.344	34.344	33.621
162.133300	34.235	34.235	33.594
162.266700	34.235	34.235	33.703
162.400000	34.235	34.235	33.785
162.533300	34.127	34.127	33.785
162.666700	34.018	34.018	33.785
162.800000	34.235	34.235	34.003
162.933300	34.235	34.235	34.003
163.066700	34.235	34.235	34.331
163.200000	34.263	34.263	34.551
163.333300	34.344	34.344	34.551
163.466700	34.317	34.317	34.441
163.600000	34.235	34.235	34.331
163.733300	34.235	34.235	34.249
163.866700	34.127	34.127	34.222
164.000000	34.235	34.235	34.222
164.133300	34.344	34.344	34.222
164.266700	34.235	34.235	34.222
164.400000	34.235	34.235	34.222
164.533300	34.344	34.344	34.222
164.666700	34.344	34.344	34.222
164.800000	34.453	34.453	34.113
164.933300	34.344	34.344	34.140
165.066700	34.453	34.453	34.222
165.200000	34.563	34.563	34.359
165.333300	34.563	34.563	34.716
165.466700	34.535	34.535	34.881
165.600000	34.672	34.672	34.991
165.733300	34.699	34.699	34.771
165.866700	34.781	34.781	34.578
166.000000	34.617	34.617	34.441
166.133300	35.001	35.001	34.661
166.266700	35.220	35.220	35.019
166.400000	35.220	35.220	35.322
166.533300	35.330	35.330	35.461
166.666700	35.440	35.440	35.989
166.800000	35.413	35.413	35.961
166.933300	35.440	35.440	35.989
167.066700	35.440	35.440	36.156
167.200000	35.468	35.468	35.989
167.333300	35.551	35.551	36.212
167.466700	35.551	35.551	36.212
167.600000	35.551	35.551	35.989
167.733300	35.661	35.661	35.989
167.866700	35.689	35.689	35.989
168.000000	35.551	35.551	36.324
