# Supplementary material for: A Temperature-Monitoring Vaginal Ring for Measuring Adherence
Source: PLoS One. 2015 May 12;10(5):e0125682. doi: 10.1371/journal.pone.0125682 (PMC4429109; doi:10.1371/journal.pone.0125682)
Supplement: S1 Dataset — (ZIP) [file pone.0125682.s001.zip › Macaque Vaginal 1.csv]

Time (hr)	M1-Vag	M2-Vag	M3-Vag
0.000000	15.68	15.39	15.88
0.1333333	14.05	14.02	13.55
0.2666667	19.22	19.25	19.18
0.400000	21.33	21.37	21.41
0.5333334	36.05	22.47	22.47
0.6666667	36.69	37.67	22.47
0.800000	36.44	37.89	36.82
0.9333333	36.27	37.56	36.71
1.066667	36.10	37.33	36.40
1.200000	36.05	37.11	36.27
1.333333	35.85	37.00	36.27
1.466667	35.82	36.92	36.27
1.600000	35.71	36.89	36.43
1.733333	35.60	36.80	36.60
1.866667	35.60	36.83	36.85
2.000000	35.82	36.83	37.16
2.133333	36.05	36.89	37.27
2.266667	36.16	37.00	37.35
2.400000	36.27	37.11	37.44
2.533333	36.38	37.22	37.49
2.666667	36.49	37.25	37.41
2.800000	36.63	37.45	37.49
2.933333	36.71	37.53	37.38
3.066667	36.71	37.56	37.38
3.200000	36.66	37.59	37.30
3.333333	36.71	37.67	37.30
3.466667	36.71	37.59	37.30
3.600000	36.63	37.33	37.27
3.733333	36.63	37.22	37.27
3.866667	36.66	37.14	37.27
4.000000	36.52	37.08	37.27
4.133333	36.49	37.03	37.18
4.266667	36.44	37.11	37.21
4.400000	36.52	37.00	37.27
4.533333	36.38	36.94	37.16
4.666667	36.49	36.89	37.18
4.800000	36.60	36.89	37.27
4.933333	36.71	37.00	37.27
5.066667	36.71	36.89	37.38
5.200000	36.71	36.89	37.49
5.333333	36.60	36.89	37.49
5.466667	36.66	36.78	37.49
5.600000	36.74	36.89	37.46
5.733333	36.49	37.00	37.49
5.866667	36.60	37.00	37.60
6.000000	36.60	37.00	37.60
6.133333	36.71	37.08	37.71
6.266667	36.71	37.00	37.71
6.400000	36.94	36.89	37.63
6.533333	37.02	37.00	37.66
6.666667	36.88	37.11	37.83
6.800000	36.94	37.22	37.83
6.933333	36.94	37.28	37.83
7.066667	36.94	37.25	37.83
7.200000	37.05	37.28	37.85
7.333333	37.16	37.33	37.83
7.466667	37.08	37.36	37.74
7.600000	37.22	37.36	37.88
7.733333	37.25	37.39	37.97
7.866667	37.19	37.45	37.94
8.000000	37.05	37.45	37.83
8.133333	36.97	37.45	37.74
8.266666	36.94	37.56	37.71
8.400000	36.94	37.67	37.83
8.533334	37.16	37.73	37.85
8.666667	37.11	37.78	37.85
8.800000	37.16	37.78	37.91
8.933333	37.11	37.70	37.83
9.066667	37.19	37.78	37.71
9.200000	37.13	37.89	37.83
9.333333	36.94	37.89	38.05
9.466666	37.05	37.89	38.05
9.600000	36.94	37.89	38.08
9.733334	37.16	37.89	38.16
9.866667	37.41	38.01	38.19
10.000000	37.50	38.01	38.19
10.133330	37.44	38.01	38.27
10.266670	37.44	38.01	38.36
10.400000	37.39	38.06	38.22
10.533330	37.41	38.12	38.27
10.666670	37.64	37.92	37.94
10.800000	37.66	37.78	37.66
10.933330	37.50	37.47	37.52
11.066670	37.30	37.25	37.32
11.200000	37.13	37.00	37.24
11.333330	36.97	37.00	37.16
11.466670	36.85	36.89	37.04
11.600000	36.71	36.89	36.93
11.733330	36.52	36.83	36.82
11.866670	36.32	36.72	36.71
12.000000	36.38	36.78	36.71
12.133330	36.30	36.78	36.71
12.266670	36.24	36.78	36.63
12.400000	36.16	36.78	36.60
12.533330	36.07	36.78	36.54
12.666670	36.05	36.75	36.54
12.800000	36.05	36.75	36.60
12.933330	36.07	36.67	36.63
13.066670	36.10	36.67	36.63
13.200000	36.05	36.67	36.57
13.333330	36.05	36.78	36.57
13.466670	35.88	36.80	36.60
13.600000	35.96	36.80	36.60
13.733330	36.02	36.78	36.54
13.866670	36.07	36.78	36.52
14.000000	36.05	36.78	36.52
14.133330	36.05	36.78	36.49
14.266670	35.88	36.72	36.49
14.400000	35.82	36.78	36.52
14.533330	35.74	36.78	36.49
14.666670	35.66	36.78	36.49
14.800000	35.63	36.75	36.49
14.933330	35.71	36.78	36.49
15.066670	35.63	36.89	36.49
15.200000	35.82	36.89	36.40
15.333330	35.74	36.86	36.38
15.466670	35.71	36.86	36.32
15.600000	35.60	36.89	36.38
15.733330	35.60	36.80	36.38
15.866670	35.57	36.78	36.38
16.000000	35.71	36.78	36.38
16.133330	35.71	36.78	36.38
16.266670	35.60	36.78	36.38
16.400000	35.49	36.78	36.32
16.533330	35.49	36.78	36.29
16.666670	35.60	36.78	36.35
16.800000	35.60	36.78	36.27
16.933330	35.63	36.78	36.27
17.066670	35.71	36.78	36.27
17.200000	35.68	36.80	36.27
17.333330	35.60	36.80	36.38
17.466670	35.82	36.89	36.43
17.600000	35.79	36.89	36.38
17.733330	35.93	36.92	36.38
17.866670	35.96	37.00	36.38
18.000000	35.88	36.89	36.38
18.133330	35.71	36.89	36.29
18.266670	35.60	36.89	36.27
18.400000	35.60	36.80	36.27
18.533330	35.49	36.80	36.29
18.666670	35.40	36.80	36.29
18.800000	35.29	36.78	36.29
18.933330	35.43	36.75	36.38
19.066670	35.60	36.72	36.38
19.200000	35.49	36.67	36.38
19.333330	35.38	36.69	36.38
19.466670	35.29	36.75	36.29
19.600000	35.18	36.78	36.32
19.733330	35.38	36.78	36.38
19.866670	35.49	36.78	36.38
20.000000	35.52	36.78	36.35
20.133330	35.57	36.80	36.38
20.266670	35.60	36.83	36.49
20.400000	35.60	36.83	36.49
20.533330	35.52	36.80	36.52
20.666670	35.49	36.78	36.49
20.800000	35.66	36.78	36.52
20.933330	35.74	36.78	36.60
21.066670	35.68	36.78	36.60
21.200000	35.71	36.78	36.57
21.333330	35.71	36.78	36.60
21.466670	35.63	36.80	36.63
21.600000	35.74	36.89	36.71
21.733330	35.82	36.92	36.71
21.866670	35.85	37.00	36.71
22.000000	35.77	37.00	36.71
22.133330	36.41	37.11	36.82
22.266670	36.41	37.33	36.82
22.400000	36.49	37.47	37.04
22.533330	36.49	37.45	37.18
22.666670	36.46	37.47	37.27
22.800000	36.38	37.45	37.41
22.933330	36.38	37.56	37.49
23.066670	36.49	37.56	37.52
23.200000	36.49	37.56	37.60
23.333330	36.41	37.53	37.77
23.466670	36.49	37.45	37.85
23.600000	36.49	37.36	37.97
23.733330	36.60	37.39	38.05
23.866670	36.80	37.45	38.08
24.000000	36.80	37.56	38.16
24.133330	37.05	37.78	38.41
24.266670	37.27	38.01	38.61
24.400000	37.58	38.45	38.61
24.533330	37.83	38.51	26.09
24.666670	37.89	38.54	23.18
24.800000	37.89	38.51	22.59
24.933330	37.95	38.45	22.41
25.066670	38.17	38.59	36.15
25.200000	38.17	38.45	36.27
25.333330	38.06	38.26	36.29
25.466670	37.83	38.09	36.40
25.600000	37.75	38.15	36.60
25.733330	37.75	38.12	36.79
25.866670	37.69	38.17	36.88
26.000000	37.72	38.06	37.07
26.133330	37.61	37.98	37.27
26.266670	37.53	38.01	37.38
26.400000	37.78	38.03	37.60
26.533330	37.72	38.01	37.74
26.666670	37.72	37.95	37.83
26.800000	37.80	37.84	37.85
26.933330	37.75	37.89	37.83
27.066670	37.80	37.78	37.83
27.200000	37.61	37.78	37.74
27.333330	37.55	37.78	37.66
27.466670	37.53	37.78	37.58
27.600000	37.61	37.78	37.52
27.733330	37.53	37.73	37.49
27.866670	37.53	37.67	37.38
28.000000	37.50	37.67	37.35
28.133330	37.50	37.67	37.38
28.266670	37.41	37.67	37.35
28.400000	37.44	37.64	37.27
28.533330	37.30	37.64	37.27
28.666670	37.39	37.70	37.27
28.800000	37.27	37.78	37.27
28.933330	37.33	37.81	37.27
29.066670	37.39	37.89	37.38
29.200000	37.41	38.01	37.46
29.333330	37.53	37.98	37.52
29.466670	37.78	38.09	37.74
29.600000	37.95	38.17	37.97
29.733330	37.95	38.12	38.05
29.866670	38.06	38.15	38.16
30.000000	38.06	38.23	38.27
30.133330	38.06	38.23	38.27
30.266670	37.97	38.12	38.16
30.400000	38.06	38.12	37.94
30.533330	37.95	38.01	37.74
30.666670	37.86	38.01	37.69
30.800000	37.78	38.01	37.71
30.933330	37.72	37.89	37.74
31.066670	37.61	37.78	37.83
31.200000	37.50	37.75	37.85
31.333330	37.41	37.78	37.83
31.466670	37.53	37.75	37.80
31.600000	37.53	37.78	37.83
31.733330	37.50	37.81	37.83
31.866670	37.61	37.78	37.83
32.000000	37.61	37.81	37.83
32.133340	37.53	37.89	37.83
32.266670	37.50	37.92	37.74
32.400000	37.61	37.92	37.71
32.533330	37.61	37.89	37.80
32.666670	37.53	37.89	37.80
32.800000	37.64	37.89	37.74
32.933330	37.64	37.89	37.63
33.066670	37.61	37.84	37.74
33.200000	37.61	37.89	37.83
33.333330	37.75	38.01	37.63
33.466670	37.75	38.01	37.66
33.600000	37.61	38.01	37.74
33.733330	37.50	38.01	37.83
33.866660	37.50	38.03	37.94
34.000000	37.30	38.12	37.85
34.133340	37.39	38.23	37.94
34.266670	37.50	38.12	38.05
34.400000	37.50	38.12	38.05
34.533330	37.39	38.15	38.16
34.666670	37.44	37.78	38.05
34.800000	37.25	37.33	37.85
34.933330	36.97	37.11	37.63
35.066670	36.71	37.00	37.49
35.200000	36.49	36.83	37.38
35.333330	36.27	36.67	37.27
35.466670	36.07	36.55	37.16
35.600000	35.93	36.44	37.07
35.733330	35.82	36.36	37.02
35.866660	35.77	36.25	36.93
36.000000	35.71	36.22	36.93
36.133340	35.60	36.14	36.93
36.266670	35.49	36.11	36.93
36.400000	35.38	36.02	36.91
36.533330	35.27	36.08	36.85
36.666670	35.18	36.02	36.82
36.800000	35.24	36.02	36.82
36.933330	35.07	36.11	36.82
37.066670	35.15	36.08	36.71
37.200000	35.15	36.00	36.71
37.333330	35.07	36.00	36.71
37.466670	35.07	36.02	36.71
37.600000	35.07	36.00	36.71
37.733330	35.27	36.16	36.71
37.866660	35.18	36.19	36.63
38.000000	35.15	36.11	36.60
38.133340	35.15	36.08	36.60
38.266670	35.04	36.00	36.63
38.400000	35.15	36.00	36.71
38.533330	35.15	35.97	36.71
38.666670	35.07	36.00	36.71
38.800000	35.07	36.05	36.71
38.933330	35.18	36.02	36.71
39.066670	35.27	36.02	36.71
39.200000	35.27	36.08	36.71
39.333330	35.15	36.02	36.74
39.466670	35.04	36.00	36.79
39.600000	35.02	36.00	36.71
39.733330	34.96	35.94	36.77
39.866660	35.15	36.00	36.82
40.000000	35.13	36.00	36.77
40.133340	35.04	36.00	36.74
40.266670	34.93	35.91	36.71
40.400000	35.27	36.22	36.82
40.533330	35.18	36.19	36.71
40.666670	35.07	36.14	36.71
40.800000	35.04	36.11	36.71
40.933330	35.10	36.19	36.74
41.066670	35.38	36.22	36.71
41.200000	35.49	36.14	36.71
41.333330	35.27	36.19	36.71
41.466670	35.57	36.22	36.71
41.600000	35.43	36.22	36.60
41.733330	35.27	36.19	36.49
41.866660	35.15	36.14	36.52
42.000000	35.02	36.16	36.60
42.133340	35.13	36.19	36.60
42.266670	35.07	36.22	36.63
42.400000	35.04	36.22	36.60
42.533330	34.96	36.22	36.49
42.666670	34.71	36.22	36.49
42.800000	34.88	36.19	36.49
42.933330	35.02	36.14	36.43
43.066670	34.93	36.11	36.49
43.200000	34.85	36.22	36.52
43.333330	34.74	36.22	36.46
43.466670	34.71	36.22	36.49
43.600000	34.96	36.25	36.54
43.733330	35.04	36.11	36.57
43.866660	35.29	36.30	36.60
44.000000	35.07	36.33	36.63
44.133340	35.15	36.33	36.60
44.266670	35.15	36.33	36.60
44.400000	35.07	36.33	36.63
44.533330	34.99	36.33	36.71
44.666670	35.07	36.44	36.71
44.800000	35.07	36.44	36.74
44.933330	35.13	36.53	36.65
45.066670	35.27	36.50	36.65
45.200000	35.21	36.53	36.65
45.333330	35.07	36.58	36.71
45.466670	35.38	36.67	36.79
45.600000	35.38	36.78	36.93
45.733330	35.49	36.75	36.96
45.866660	35.40	36.67	36.93
46.000000	35.60	36.89	36.85
46.133340	36.32	37.00	36.91
46.266670	36.30	37.25	36.91
46.400000	36.27	37.33	37.04
46.533330	36.38	37.47	37.18
46.666670	36.52	37.67	37.27
46.800000	36.88	37.89	37.41
46.933330	37.08	37.78	37.52
47.066670	37.16	37.67	37.60
47.200000	37.22	37.70	37.63
47.333330	37.27	37.78	37.60
47.466670	37.47	37.78	37.52
47.600000	37.61	37.81	37.60
47.733330	37.61	37.89	37.71
47.866660	37.50	37.89	37.74
48.000000	37.50	37.92	37.71
48.133340	37.61	37.92	37.71
48.266670	37.55	37.89	37.74
48.400000	37.53	37.89	37.71
48.533330	37.55	37.89	37.71
48.666670	37.72	38.09	37.83
48.800000	37.86	38.43	38.11
48.933330	37.97	38.45	38.30
49.066670	37.95	38.26	38.16
49.200000	37.83	38.34	38.16
49.333330	37.83	38.45	38.22
49.466670	37.75	38.31	38.16
49.600000	37.64	38.12	38.05
49.733330	37.61	38.09	38.05
49.866660	37.80	38.23	38.08
50.000000	37.78	38.23	38.11
50.133340	37.83	38.43	38.16
50.266670	37.97	38.57	38.19
50.400000	38.06	38.45	38.16
50.533330	37.95	38.45	38.08
50.666670	37.83	38.34	38.05
50.800000	37.69	38.23	37.91
50.933330	37.64	38.17	37.80
51.066670	37.50	38.17	37.71
51.200000	37.53	38.20	37.71
51.333330	37.61	38.15	37.71
51.466670	37.61	38.06	37.71
51.600000	37.72	38.09	37.74
51.733330	37.66	38.01	37.71
51.866660	37.64	38.01	37.66
52.000000	37.61	38.01	37.63
52.133340	37.61	38.01	37.60
52.266670	37.50	38.01	37.60
52.400000	37.39	38.01	37.60
52.533330	37.27	37.89	37.58
52.666670	37.33	37.87	37.55
52.800000	37.61	38.01	37.71
52.933330	37.72	38.15	37.94
53.066670	37.83	38.12	37.99
53.200000	37.80	38.15	38.05
53.333330	37.83	38.34	27.35
53.466670	38.06	38.43	23.24
53.600000	37.92	38.34	22.26
53.733330	37.83	38.34	21.99
53.866660	37.72	38.37	21.87
54.000000	37.64	38.37	21.90
54.133340	37.55	38.29	21.90
54.266670	37.50	38.23	21.90
54.400000	37.41	38.12	21.90
54.533330	37.39	38.06	21.90
54.666670	37.39	38.12	21.99
54.800000	37.44	38.12	21.99
54.933330	37.58	38.03	21.99
55.066670	37.39	38.01	21.99
55.200000	37.50	37.92	21.99
55.333330	37.44	37.89	22.02
55.466670	37.39	37.89	22.02
55.600000	37.50	37.89	21.99
55.733330	37.53	38.01	22.02
55.866660	37.47	38.01	22.08
56.000000	37.47	37.92	22.11
56.133340	37.39	37.92	22.11
56.266670	37.27	38.01	22.05
56.400000	37.11	37.89	22.02
56.533330	37.16	37.89	22.02
56.666670	37.25	37.89	22.05
56.800000	37.30	37.92	22.11
56.933330	37.22	37.92	22.14
57.066670	37.13	37.89	22.14
57.200000	37.13	38.01	22.17
57.333330	37.16	38.12	22.14
57.466670	37.22	38.03	22.14
57.600000	37.16	38.03	22.14
57.733330	37.05	38.06	22.11
57.866660	37.16	38.12	22.11
58.000000	37.16	38.23	22.14
58.133340	37.30	38.23	22.14
58.266670	37.50	38.12	22.11
58.400000	37.39	38.12	22.11
58.533330	37.36	38.03	22.11
58.666670	37.41	37.59	22.11
58.800000	37.19	37.33	22.08
58.933330	36.85	37.22	22.05
59.066670	36.63	37.11	22.02
59.200000	36.41	37.00	21.99
59.333330	36.30	36.89	21.99
59.466670	36.16	36.75	22.05
59.600000	35.96	36.58	22.08
59.733330	35.82	36.47	22.11
59.866660	35.63	36.36	22.11
60.000000	35.60	36.36	22.17
60.133340	35.71	36.33	22.14
60.266670	35.60	36.33	22.14
60.400000	35.60	36.33	22.14
60.533330	35.54	36.30	22.17
60.666670	35.40	36.22	22.23
60.800000	35.38	36.25	22.23
60.933330	35.35	36.22	22.23
61.066670	35.29	36.22	22.23
61.200000	35.27	36.11	22.23
61.333330	35.07	36.22	22.23
61.466670	35.18	36.11	22.23
61.600000	35.29	36.11	22.23
61.733330	35.35	36.11	22.23
61.866660	35.32	36.02	22.23
62.000000	35.27	36.00	22.17
62.133340	35.27	36.00	22.17
62.266670	35.52	36.11	22.17
62.400000	35.46	36.11	22.20
62.533330	35.38	36.11	22.17
62.666670	35.63	36.44	22.17
62.800000	35.57	36.36	22.14
62.933330	35.49	36.30	22.17
63.066670	35.38	36.22	22.14
63.200000	35.52	36.22	22.14
63.333330	35.66	36.22	22.14
63.466670	35.71	36.22	22.20
63.600000	35.52	36.14	22.23
63.733330	35.74	36.22	22.20
63.866660	35.77	36.22	22.17
64.000000	35.71	36.11	22.14
64.133330	35.60	36.02	22.14
64.266670	35.60	36.02	22.14
64.400000	35.60	36.11	22.23
64.533330	35.71	36.02	22.23
64.666660	35.60	36.08	22.23
64.800000	35.43	36.22	22.20
64.933330	35.40	36.22	22.23
65.066670	35.38	36.19	22.23
65.200000	35.49	36.11	22.17
65.333340	35.52	36.11	22.14
65.466670	35.49	36.11	22.20
65.600000	35.46	36.14	22.23
65.733330	35.43	36.33	22.23
65.866670	35.49	36.39	22.23
66.000000	35.49	36.33	22.23
66.133330	35.40	36.28	22.20
66.266670	35.27	36.22	22.17
66.400000	35.49	36.22	22.14
66.533330	35.52	36.22	22.14
66.666660	35.49	36.33	22.17
66.800000	35.46	36.33	22.20
66.933330	35.38	36.22	22.23
67.066670	35.38	36.22	22.23
67.200000	35.63	36.22	22.23
67.333340	35.63	36.22	22.23
67.466670	35.46	36.19	22.23
67.600000	35.52	36.11	22.23
67.733330	35.54	36.11	22.23
67.866670	35.49	36.16	22.23
68.000000	35.52	36.22	22.23
68.133330	35.63	36.19	22.23
68.266670	35.63	36.22	22.17
68.400000	35.71	36.25	22.14
68.533330	35.71	36.41	22.14
68.666660	35.63	36.36	22.14
68.800000	35.82	36.33	22.17
68.933330	35.82	36.33	22.14
69.066670	35.74	36.44	22.14
69.200000	35.57	36.44	22.14
69.333340	35.63	36.47	22.14
69.466670	35.91	36.55	22.11
69.600000	36.07	36.67	22.11
69.733330	35.96	36.69	22.14
69.866670	36.05	36.78	22.14
70.000000	36.21	36.89	22.14
70.133330	36.74	37.11	22.17
70.266670	36.74	37.45	22.23
70.400000	36.83	37.67	22.20
70.533330	36.83	37.87	22.20
70.666660	36.85	37.78	22.20
70.800000	36.80	37.78	22.23
70.933330	36.71	37.73	22.23
71.066670	36.74	37.56	22.23
71.200000	36.71	37.56	22.23
71.333340	36.55	37.56	22.23
71.466670	36.71	37.56	22.23
71.600000	36.60	37.56	22.23
71.733330	36.66	37.56	22.26
71.866670	36.74	37.56	22.29
72.000000	36.71	37.56	22.29
72.133330	36.71	37.59	22.29
72.266670	36.94	37.67	22.29
72.400000	36.97	37.56	22.32
72.533330	36.99	37.67	22.32
72.666660	37.27	37.67	22.29
72.800000	37.41	37.70	22.35
72.933330	37.72	38.03	37.24
73.066670	37.75	37.98	37.27
73.200000	37.50	37.87	37.16
73.333340	37.44	37.78	37.10
73.466670	37.44	37.73	37.07
73.600000	37.47	37.75	37.04
73.733330	37.39	37.70	37.04
73.866670	37.39	37.78	36.99
74.000000	37.30	37.67	36.93
74.133330	37.41	37.70	36.96
74.266670	37.39	37.70	36.93
74.400000	37.25	37.67	36.96
74.533330	37.16	37.59	36.99
74.666660	37.08	37.56	37.04
74.800000	37.05	37.56	37.02
74.933330	36.97	37.56	36.99
75.066670	36.94	37.67	36.93
75.200000	36.88	37.67	36.91
75.333340	36.99	37.81	36.82
75.466670	37.19	37.89	36.82
75.600000	37.16	38.01	36.82
75.733330	37.05	38.01	36.71
75.866670	36.97	38.03	36.79
76.000000	36.94	38.01	36.71
76.133330	36.85	38.01	36.63
76.266670	36.71	38.01	36.60
76.400000	36.83	38.01	36.57
76.533330	37.05	38.01	36.60
76.666660	37.05	38.01	36.65
76.800000	37.05	38.01	36.60
76.933330	36.94	37.89	36.63
77.066670	36.94	37.78	36.63
77.200000	37.16	37.00	36.96
77.333340	37.39	36.33	37.35
77.466670	37.39	36.55	37.49
77.600000	37.50	34.44	37.63
77.733330	37.50	26.26	37.74
77.866670	37.55	23.43	37.71
78.000000	37.61	22.41	37.60
78.133330	37.50	22.14	37.58
78.266670	37.47	22.08	37.66
78.400000	37.36	22.01	37.80
78.533330	37.39	22.01	37.88
78.666660	37.39	22.11	37.97
78.800000	37.41	22.08	37.94
78.933330	37.30	22.01	37.97
79.066670	37.39	22.01	37.97
79.200000	37.39	22.01	37.94
79.333340	37.27	22.08	37.94
79.466670	37.27	22.11	37.83
79.600000	37.36	22.11	37.74
79.733330	37.39	22.11	37.83
79.866670	37.36	22.11	37.91
80.000000	37.19	22.11	37.94
80.133330	37.16	22.11	37.85
80.266670	37.16	22.11	37.71
80.400000	37.16	22.11	37.63
80.533330	37.13	22.11	37.66
80.666660	36.99	22.11	37.63
80.800000	37.02	22.11	37.71
80.933330	37.05	22.11	37.60
81.066670	37.11	22.11	37.60
81.200000	37.27	22.11	37.71
81.333340	37.27	22.11	37.83
81.466670	37.16	22.11	37.83
81.600000	37.05	22.11	37.83
81.733330	37.05	22.11	37.83
81.866670	37.19	22.11	37.83
82.000000	37.50	22.11	37.83
82.133330	37.61	22.11	37.83
82.266670	37.55	22.11	37.77
82.400000	37.61	22.11	37.83
82.533330	37.64	22.08	37.91
82.666660	37.61	22.04	37.91
82.800000	37.27	22.01	37.52
82.933330	37.05	22.01	37.27
83.066670	36.83	22.01	37.10
83.200000	36.60	22.01	36.99
83.333340	36.46	21.98	36.91
83.466670	36.27	21.98	36.82
83.600000	36.07	21.98	36.71
83.733330	35.91	22.01	36.49
83.866670	35.93	22.01	36.49
84.000000	35.93	22.04	36.49
84.133330	35.82	22.08	36.52
84.266670	35.74	22.11	36.49
84.400000	35.68	22.11	36.49
84.533330	35.49	22.11	36.43
84.666660	35.49	22.11	36.40
84.800000	35.49	22.11	36.40
84.933330	35.43	22.14	36.40
85.066670	35.38	22.11	36.40
85.200000	35.27	22.11	36.38
85.333340	35.60	22.11	36.38
85.466670	35.52	22.11	36.38
85.600000	35.49	22.11	36.32
85.733330	35.40	22.11	36.29
85.866670	35.38	22.11	36.32
86.000000	35.40	22.11	36.38
86.133330	35.38	22.11	36.40
86.266670	35.49	22.11	36.46
86.400000	35.54	22.11	36.52
86.533330	35.49	22.11	36.57
86.666660	35.49	22.11	36.49
86.800000	35.38	22.11	36.52
86.933330	35.29	22.11	36.60
87.066670	35.38	22.11	36.60
87.200000	35.49	22.11	36.63
87.333340	35.60	22.11	36.63
87.466670	35.49	22.11	36.60
87.600000	35.38	22.11	36.46
87.733330	35.27	22.11	36.49
87.866670	35.27	22.11	36.46
88.000000	35.29	22.11	36.46
88.133330	35.27	22.11	36.43
88.266670	35.35	22.11	36.38
88.400000	35.60	22.11	36.40
88.533330	35.49	22.11	36.46
88.666660	35.38	22.14	36.43
88.800000	35.71	22.14	36.38
88.933330	35.60	22.14	36.40
89.066670	35.68	22.14	36.38
89.200000	35.71	22.14	36.38
89.333340	35.66	22.14	36.29
89.466670	35.63	22.11	36.27
89.600000	35.54	22.14	36.15
89.733330	35.29	22.11	36.15
89.866670	35.38	22.11	36.24
90.000000	35.38	22.11	36.24
90.133330	35.49	22.14	36.24
90.266670	35.46	22.11	36.18
90.400000	35.49	22.11	36.15
90.533330	35.27	22.11	36.15
90.666660	35.38	22.11	36.15
90.800000	35.52	22.11	36.15
90.933330	35.60	22.14	36.07
91.066670	35.46	22.11	36.07
91.200000	35.60	22.11	36.15
91.333340	35.38	22.11	36.15
91.466670	35.57	22.11	36.07
91.600000	35.54	22.11	36.04
91.733330	35.49	22.11	36.13
91.866670	35.43	22.11	36.10
92.000000	35.35	22.11	36.15
92.133330	35.29	22.14	36.18
92.266670	35.27	22.14	36.15
92.400000	35.27	22.11	36.15
92.533330	35.49	22.11	36.18
92.666660	35.40	22.11	36.18
92.800000	35.66	22.11	36.27
92.933330	35.88	22.11	36.27
93.066670	36.05	22.11	36.29
93.200000	36.05	22.11	36.27
93.333340	36.13	22.11	36.35
93.466670	36.16	22.11	36.38
93.600000	36.27	22.11	36.43
93.733330	36.18	22.11	36.49
93.866670	36.27	22.11	36.49
94.000000	36.27	22.11	36.49
94.133330	36.83	22.14	36.79
94.266670	36.71	22.17	36.93
94.400000	36.60	22.17	36.93
94.533330	36.60	22.14	37.07
94.666660	36.60	22.14	37.35
94.800000	36.46	22.14	37.44
94.933330	36.49	22.14	37.49
95.066670	36.49	22.14	37.60
95.200000	36.52	22.11	37.63
95.333340	36.52	22.14	37.71
95.466670	36.71	22.17	37.71
95.600000	36.63	22.23	37.71
95.733330	36.52	22.26	37.71
95.866670	36.80	22.26	37.83
96.000000	36.94	22.26	37.85
96.133330	36.97	22.26	37.97
96.266670	36.94	22.32	37.94
96.400000	36.77	22.32	37.97
96.533330	36.83	22.29	37.97
96.666660	36.94	22.35	25.09
96.800000	37.16	22.35	22.95
96.933330	37.11	22.35	22.50
97.066670	37.25	22.35	22.29
97.200000	37.39	22.50	36.54
97.333340	37.39	22.38	36.63
97.466670	37.27	22.35	36.60
97.600000	37.05	22.35	36.52
97.733330	37.13	22.35	36.60
97.866670	37.05	22.35	36.57
98.000000	37.16	22.35	36.54
98.133330	37.27	22.35	36.52
98.266670	37.36	22.35	36.60
98.400000	37.19	22.35	36.63
98.533330	37.25	22.35	36.63
98.666660	37.16	22.35	36.63
98.800000	37.16	22.35	36.71
98.933330	37.13	22.35	36.74
99.066670	37.16	22.35	36.77
99.200000	37.16	22.35	36.60
99.333340	37.08	22.35	36.57
99.466670	37.19	22.35	36.63
99.600000	37.16	22.35	36.71
99.733330	37.16	22.35	36.74
99.866670	37.08	22.35	36.71
100.000000	36.97	22.35	36.71
100.133300	36.94	22.35	36.74
100.266700	36.94	22.35	36.85
100.400000	36.91	22.32	36.91
100.533300	36.94	22.32	36.91
100.666700	36.94	22.35	36.85
100.800000	36.85	22.35	36.77
100.933300	36.94	22.35	36.82
101.066700	36.85	22.17	36.88
101.200000	36.99	22.26	36.82
101.333300	37.27	22.35	36.93
101.466700	37.11	22.23	36.96
101.600000	36.97	22.23	36.93
101.733300	36.85	22.17	36.96
101.866700	36.91	22.14	36.93
102.000000	36.97	22.14	36.93
102.133300	36.97	22.11	37.04
102.266700	36.85	22.11	37.07
102.400000	36.88	22.11	37.10
102.533300	36.83	22.11	37.16
102.666700	36.88	22.11	37.16
102.800000	36.94	22.11	37.16
102.933300	36.94	22.11	37.21
103.066700	37.05	22.11	37.21
103.200000	37.27	22.11	37.27
103.333300	37.30	22.01	37.30
103.466700	37.25	22.04	37.27
103.600000	37.05	22.01	37.30
103.733300	37.05	22.04	37.27
103.866700	36.99	22.08	37.30
104.000000	36.94	22.11	37.38
104.133300	37.11	22.11	37.44
104.266700	36.97	22.08	37.60
104.400000	36.94	22.04	37.83
104.533300	37.16	22.04	37.83
104.666700	37.16	22.08	37.74
104.800000	37.27	22.04	37.85
104.933300	37.16	22.01	37.88
105.066700	37.05	22.01	37.88
105.200000	37.08	22.01	37.91
105.333300	37.27	22.01	37.94
105.466700	37.22	22.01	37.83
105.600000	37.22	22.01	37.85
105.733300	37.30	22.08	37.97
105.866700	37.39	22.11	37.85
106.000000	37.36	22.04	37.85
106.133300	37.53	22.04	37.94
106.266700	37.61	22.01	38.05
106.400000	37.78	22.01	38.08
106.533300	37.83	21.98	38.05
106.666700	37.61	21.98	37.97
106.800000	37.30	22.01	37.58
106.933300	37.05	22.11	37.38
107.066700	36.85	22.11	37.18
107.200000	36.69	22.11	37.04
107.333300	36.52	22.11	36.93
107.466700	36.41	22.11	36.82
107.600000	36.30	22.11	36.71
107.733300	36.02	22.11	36.60
107.866700	36.05	22.11	36.63
108.000000	35.93	22.14	36.60
108.133300	35.88	22.11	36.54
108.266700	35.82	22.14	36.52
108.400000	35.71	22.14	36.49
108.533300	35.60	22.14	36.49
108.666700	35.52	22.17	36.40
108.800000	35.49	22.17	36.38
108.933300	35.49	22.17	36.38
109.066700	35.57	22.20	36.40
109.200000	35.60	22.23	36.38
109.333300	35.60	22.20	36.38
109.466700	35.60	22.17	36.40
109.600000	35.52	22.14	36.38
109.733300	35.29	22.17	36.40
109.866700	35.38	22.17	36.38
110.000000	35.40	22.17	36.49
110.133300	35.38	22.17	36.49
110.266700	35.38	22.17	36.43
110.400000	35.38	22.17	36.40
110.533300	35.38	22.17	36.43
110.666700	35.52	22.17	36.49
110.800000	35.71	22.17	36.49
110.933300	35.71	22.20	36.49
111.066700	35.71	22.17	36.49
111.200000	35.49	22.14	36.49
111.333300	35.60	22.14	36.43
111.466700	35.60	22.17	36.40
111.600000	35.52	22.20	36.29
111.733300	35.49	22.23	36.24
111.866700	35.43	22.23	36.27
112.000000	35.27	22.23	36.29
112.133300	35.49	22.23	36.38
112.266700	35.54	22.23	36.38
112.400000	35.60	22.23	36.38
112.533300	35.49	22.23	36.38
112.666700	35.49	22.23	36.27
112.800000	35.54	22.23	36.29
112.933300	35.52	22.23	36.29
113.066700	35.40	22.23	36.46
113.200000	35.38	22.23	36.49
113.333300	35.38	22.20	36.60
113.466700	35.38	22.17	36.65
113.600000	35.60	22.14	36.60
113.733300	35.60	22.14	36.60
113.866700	35.52	22.17	36.52
114.000000	35.52	22.17	36.52
114.133300	35.46	22.17	36.52
114.266700	35.27	22.17	36.52
114.400000	35.60	22.14	36.40
114.533300	35.71	22.17	36.40
114.666700	35.68	22.20	36.40
114.800000	35.57	22.17	36.40
114.933300	35.60	22.17	36.40
115.066700	35.60	22.14	36.38
115.200000	35.63	22.14	36.27
115.333300	35.40	22.14	36.18
115.466700	35.63	22.14	36.18
115.600000	35.63	22.14	36.18
115.733300	35.74	22.14	36.18
115.866700	35.71	22.11	36.21
116.000000	35.60	22.14	36.27
116.133300	35.46	22.20	36.29
116.266700	35.79	22.23	36.18
116.400000	35.85	22.23	36.27
116.533300	35.79	22.20	36.29
116.666700	35.82	22.17	36.35
116.800000	35.85	22.23	36.38
116.933300	35.88	22.23	36.49
117.066700	35.85	22.23	36.60
117.200000	35.82	22.23	36.49
117.333300	35.71	22.23	36.46
117.466700	35.71	22.23	36.54
117.600000	35.77	22.23	36.68
117.733300	35.88	22.23	36.71
117.866700	35.93	22.23	36.49
118.000000	35.93	22.23	36.49
118.133300	36.52	22.23	36.85
118.266700	36.52	22.26	36.93
118.400000	36.52	22.26	36.99
118.533300	36.49	22.23	37.04
118.666700	36.30	22.26	37.27
118.800000	36.30	22.32	37.60
118.933300	36.27	22.35	37.71
119.066700	36.27	22.35	37.83
119.200000	36.41	22.35	37.83
119.333300	36.44	22.35	37.83
119.466700	36.52	22.32	37.74
119.600000	36.60	22.32	37.71
119.733300	36.49	22.35	37.71
119.866700	36.58	22.35	37.83
120.000000	36.60	22.35	37.77
120.133300	36.63	22.38	37.77
120.266700	36.66	22.38	37.77
120.400000	36.88	22.38	37.83
120.533300	36.74	22.38	37.83
120.666700	36.66	22.41	37.83
120.800000	36.71	22.44	37.74
120.933300	36.69	22.44	37.83
121.066700	36.71	22.47	37.85
121.200000	36.77	22.47	37.83
121.333300	36.71	22.47	37.83
121.466700	36.83	22.47	37.83
121.600000	36.77	22.47	37.63
121.733300	36.91	22.38	37.52
121.866700	36.94	22.47	37.60
122.000000	37.05	22.44	37.60
122.133300	37.05	22.44	37.66
122.266700	36.94	22.44	37.71
122.400000	36.99	22.41	37.74
122.533300	37.02	22.38	37.60
122.666700	36.99	22.38	37.49
122.800000	36.97	22.38	37.49
122.933300	36.99	22.38	37.71
123.066700	36.85	22.38	37.60
123.200000	37.16	22.35	37.49
123.333300	37.05	22.35	37.38
123.466700	37.08	22.35	37.38
123.600000	37.08	22.38	37.27
123.733300	36.94	22.38	37.30
123.866700	37.05	22.38	37.30
124.000000	37.05	22.38	37.38
124.133300	36.97	22.35	37.49
124.266700	37.05	22.35	37.60
124.400000	37.05	22.35	37.69
124.533300	36.85	22.38	37.63
124.666700	36.74	22.38	37.60
124.800000	36.71	22.38	37.60
124.933300	36.94	22.35	37.60
125.066700	36.83	22.35	37.60
125.200000	36.74	22.35	37.60
125.333300	36.63	22.35	37.60
125.466700	36.60	22.35	37.52
125.600000	36.77	22.35	37.60
125.733300	36.74	22.35	37.63
125.866700	36.71	22.35	37.66
126.000000	36.63	22.32	37.60
126.133300	36.63	22.29	37.52
126.266700	36.63	22.26	37.60
126.400000	36.41	22.26	37.60
126.533300	36.74	22.26	37.63
126.666700	36.63	22.26	37.63
126.800000	36.66	22.26	37.71
126.933300	36.94	22.26	37.85
127.066700	37.05	22.26	37.99
127.200000	37.08	22.29	37.88
127.333300	37.05	22.35	37.83
127.466700	36.97	22.35	37.74
127.600000	37.08	22.35	37.74
127.733300	37.27	22.35	37.71
127.866700	37.27	22.35	37.69
128.000000	37.19	22.35	37.74
128.133300	37.22	22.35	37.83
128.266700	37.27	22.35	37.71
128.400000	37.30	22.35	37.60
128.533300	37.44	22.35	37.55
128.666700	37.39	22.35	37.60
128.800000	37.36	22.35	37.63
128.933300	37.25	22.35	37.71
129.066700	37.39	22.35	37.83
129.200000	37.39	22.35	37.83
129.333300	37.39	22.35	37.83
129.466700	37.50	22.35	37.85
129.600000	37.50	22.35	37.83
129.733300	37.61	22.35	37.94
129.866700	37.58	22.35	37.85
130.000000	37.61	22.35	37.85
130.133300	37.58	22.35	37.94
130.266700	37.53	22.35	38.02
130.400000	37.69	22.35	38.05
130.533300	37.64	22.35	38.16
130.666700	37.61	22.35	37.99
130.800000	37.39	22.35	37.60
130.933300	37.16	22.35	37.32
131.066700	37.05	22.35	37.16
131.200000	36.85	22.29	37.02
131.333300	36.74	22.26	36.91
131.466700	36.60	22.26	36.74
131.600000	36.49	22.26	36.68
131.733300	36.27	22.26	36.63
131.866700	36.21	22.23	36.60
132.000000	36.24	22.23	36.54
132.133300	36.16	22.23	36.52
132.266700	36.05	22.23	36.49
132.400000	35.99	22.23	36.49
132.533300	35.82	22.23	36.40
132.666700	35.91	22.23	36.38
132.800000	35.91	22.23	36.38
132.933300	35.82	22.23	36.38
133.066700	35.82	22.23	36.38
133.200000	35.71	22.23	36.29
133.333300	35.74	22.23	36.29
133.466700	35.71	22.23	36.27
133.600000	35.71	22.23	36.32
133.733300	35.60	22.23	36.49
133.866700	35.52	22.23	36.52
134.000000	35.40	22.23	36.54
134.133300	35.27	22.23	36.54
134.266700	35.29	22.23	36.52
134.400000	35.38	22.23	36.49
134.533300	35.32	22.23	36.52
134.666700	35.38	22.23	36.54
134.800000	35.49	22.23	36.60
134.933300	35.43	22.23	36.57
135.066700	35.49	22.23	36.57
135.200000	35.49	22.23	36.60
135.333300	35.46	22.23	36.57
135.466700	35.43	22.23	36.57
135.600000	35.60	22.23	36.57
135.733300	35.60	22.23	36.52
135.866700	35.54	22.23	36.49
136.000000	35.49	22.23	36.54
136.133300	35.46	22.23	36.60
136.266700	35.38	22.23	36.60
136.400000	35.43	22.23	36.60
136.533300	35.60	22.23	36.60
136.666700	35.52	22.23	36.52
136.800000	35.68	22.23	36.49
136.933300	35.71	22.23	36.49
137.066700	35.66	22.23	36.52
137.200000	35.60	22.23	36.49
137.333300	35.43	22.23	36.49
137.466700	35.49	22.23	36.52
137.600000	35.52	22.23	36.49
137.733300	35.52	22.23	36.49
137.866700	35.49	22.23	36.52
138.000000	35.49	22.23	36.57
138.133300	35.43	22.23	36.49
138.266700	35.63	22.20	36.49
138.400000	35.60	22.20	36.49
138.533300	35.52	22.14	36.52
138.666700	35.49	22.17	36.57
138.800000	35.49	22.20	36.52
138.933300	35.38	22.20	36.49
139.066700	35.60	22.23	36.43
139.200000	35.82	22.23	36.49
139.333300	35.82	22.23	36.63
139.466700	35.71	22.20	36.71
139.600000	35.66	22.17	36.71
139.733300	35.68	22.17	36.71
139.866700	35.68	22.17	36.63
140.000000	35.82	22.17	36.65
140.133300	35.68	22.17	36.68
140.266700	35.74	22.17	36.63
140.400000	35.82	22.20	36.49
140.533300	35.82	22.17	36.49
140.666700	35.82	22.17	36.52
140.800000	35.99	22.14	36.49
140.933300	36.02	22.17	36.52
141.066700	35.99	22.17	36.57
141.200000	36.16	22.17	36.60
141.333300	36.18	22.14	36.57
141.466700	36.07	22.11	36.52
141.600000	36.05	22.11	36.49
141.733300	35.96	22.11	36.38
141.866700	35.91	22.14	36.38
142.000000	35.99	22.11	36.49
142.133300	36.71	22.14	36.79
142.266700	36.71	22.17	36.93
142.400000	36.58	22.17	36.99
142.533300	36.55	22.20	37.16
142.666700	36.58	22.23	37.44
142.800000	36.60	22.23	37.52
142.933300	36.60	22.23	37.55
143.066700	36.71	22.23	37.63
143.200000	36.83	22.23	37.71
143.333300	36.91	22.23	37.71
143.466700	36.60	22.23	37.63
143.600000	36.49	22.26	37.63
143.733300	36.49	22.29	37.71
143.866700	36.58	22.26	37.83
144.000000	36.49	22.32	37.80
144.133300	36.41	22.32	37.74
144.266700	36.63	22.32	37.74
144.400000	36.71	22.29	37.80
144.533300	36.74	22.29	37.83
144.666700	36.94	22.29	37.85
144.800000	36.85	22.26	37.94
144.933300	36.88	22.26	37.94
145.066700	36.83	22.35	37.83
145.200000	36.71	22.35	37.74
145.333300	36.66	22.35	37.71
145.466700	36.85	22.35	37.88
145.600000	36.97	22.35	37.74
145.733300	37.05	22.35	37.71
145.866700	36.94	22.35	37.71
146.000000	37.05	22.35	37.60
146.133300	37.02	22.35	37.60
146.266700	37.05	22.35	37.46
146.400000	36.94	22.35	37.35
146.533300	36.99	22.35	37.38
146.666700	36.99	22.35	37.27
146.800000	36.94	22.35	37.18
146.933300	36.80	22.35	37.24
147.066700	36.88	22.35	37.16
147.200000	36.71	22.35	37.16
147.333300	36.74	22.35	37.27
147.466700	36.85	22.35	37.30
147.600000	36.83	22.35	37.38
147.733300	36.71	22.35	37.30
147.866700	36.83	22.35	37.27
148.000000	36.94	22.32	37.21
148.133300	36.83	22.35	37.30
148.266700	36.88	22.32	37.32
148.400000	36.85	22.35	37.35
148.533300	36.91	22.32	37.27
148.666700	36.97	22.29	37.27
148.800000	36.99	22.26	37.21
148.933300	37.08	22.26	37.16
149.066700	36.97	22.29	37.27
149.200000	36.91	22.26	37.27
149.333300	36.85	22.26	37.27
149.466700	36.83	22.26	37.38
149.600000	36.71	22.23	37.44
149.733300	36.69	22.26	37.49
149.866700	36.88	22.26	37.52
150.000000	36.85	22.26	37.69
150.133300	36.83	22.26	37.66
150.266700	36.74	22.26	37.63
150.400000	36.71	22.26	37.71
150.533300	36.71	22.32	37.71
150.666700	36.85	22.35	37.71
150.800000	37.16	22.35	37.71
150.933300	37.08	22.35	37.71
151.066700	37.16	22.35	37.85
151.200000	37.05	22.35	37.83
151.333300	37.05	22.32	37.71
151.466700	37.16	22.35	37.63
151.600000	37.27	22.35	37.60
151.733300	37.22	22.38	37.60
151.866700	37.25	22.38	37.71
152.000000	37.27	22.35	37.69
152.133300	37.25	22.35	37.63
152.266700	37.19	22.35	37.63
152.400000	37.27	22.35	37.71
152.533300	37.16	22.35	37.71
152.666700	37.39	22.35	37.69
152.800000	37.61	22.38	37.77
152.933300	37.50	22.38	37.83
153.066700	37.36	22.41	37.83
153.200000	37.16	22.41	37.91
153.333300	37.36	22.44	37.97
153.466700	37.50	22.38	37.94
153.600000	37.53	22.38	37.94
153.733300	37.55	22.38	38.05
153.866700	37.55	22.38	38.05
154.000000	37.53	22.38	37.99
154.133300	37.53	22.38	38.05
154.266700	37.61	22.41	38.08
154.400000	37.72	22.41	38.16
154.533300	37.75	22.38	38.27
154.666700	37.64	22.35	38.05
154.800000	37.50	22.35	37.71
154.933300	37.27	22.35	37.49
155.066700	37.13	22.32	37.27
155.200000	36.94	22.26	37.07
155.333300	36.80	22.26	36.93
155.466700	36.63	22.26	36.82
155.600000	36.41	22.26	36.71
155.733300	36.16	22.26	36.65
155.866700	36.18	22.26	36.60
156.000000	36.27	22.23	36.57
156.133300	36.18	22.23	36.52
156.266700	36.18	22.23	36.52
156.400000	36.05	22.23	36.40
156.533300	36.07	22.23	36.38
156.666700	36.05	22.20	36.43
156.800000	36.05	22.20	36.49
156.933300	35.96	22.20	36.49
157.066700	35.85	22.23	36.52
157.200000	35.82	22.23	36.52
157.333300	35.82	22.23	36.49
157.466700	35.74	22.23	36.54
157.600000	35.82	22.23	36.63
157.733300	35.82	22.23	36.71
157.866700	35.82	22.20	36.71
158.000000	35.71	22.23	36.60
158.133300	35.60	22.23	36.60
158.266700	35.82	22.23	36.65
158.400000	35.82	22.23	36.71
158.533300	35.74	22.20	36.71
158.666700	35.71	22.20	36.68
158.800000	35.60	22.20	36.63
158.933300	35.63	22.23	36.60
159.066700	35.82	22.23	36.49
159.200000	35.74	22.20	36.49
159.333300	35.68	22.23	36.49
159.466700	35.66	22.23	36.49
159.600000	35.63	22.23	36.40
159.733300	35.71	22.23	36.49
159.866700	35.71	22.23	36.63
160.000000	35.82	22.23	36.71
160.133300	35.68	22.23	36.68
160.266700	35.74	22.26	36.60
160.400000	35.82	22.23	36.52
160.533300	35.82	22.23	36.49
160.666700	35.82	22.23	36.38
160.800000	35.82	22.23	36.27
160.933300	35.93	22.23	36.24
161.066700	35.82	22.23	36.18
161.200000	35.74	22.23	36.18
161.333300	35.71	22.23	36.27
161.466700	35.74	22.20	36.27
161.600000	35.74	22.20	36.18
161.733300	35.82	22.17	36.04
161.866700	35.82	22.20	36.04
162.000000	35.74	22.20	36.15
162.133300	35.71	22.17	36.15
162.266700	35.63	22.20	36.15
162.400000	35.43	22.23	36.15
162.533300	35.71	22.23	36.07
162.666700	35.74	22.23	35.96
162.800000	35.82	22.23	35.96
162.933300	35.74	22.23	36.15
163.066700	35.74	22.23	36.29
163.200000	35.63	22.23	36.32
163.333300	35.60	22.23	36.29
163.466700	35.54	22.23	36.27
163.600000	35.49	22.26	36.18
163.733300	35.60	22.26	36.27
163.866700	35.71	22.26	36.27
164.000000	35.82	22.26	36.15
164.133300	35.82	22.26	36.15
164.266700	35.88	22.26	36.07
164.400000	35.91	22.23	36.07
164.533300	35.93	22.23	36.04
164.666700	35.82	22.23	36.04
164.800000	35.93	22.23	36.04
164.933300	35.71	22.23	36.04
165.066700	35.74	22.23	36.04
165.200000	35.85	22.26	36.04
165.333300	35.96	22.26	36.10
165.466700	35.85	22.26	36.18
165.600000	36.05	22.26	36.29
165.733300	36.02	22.32	36.38
165.866700	36.07	22.29	36.38
166.000000	36.16	22.26	36.38
166.133300	36.71	22.26	36.71
166.266700	36.69	22.26	36.88
166.400000	36.71	22.26	37.02
166.533300	36.55	22.29	37.07
166.666700	36.41	22.32	37.24
166.800000	36.38	22.32	37.38
166.933300	36.27	22.35	37.49
167.066700	36.27	22.35	37.58
167.200000	36.27	22.35	37.63
167.333300	36.49	22.35	37.69
167.466700	36.49	22.35	37.66
167.600000	36.63	22.35	37.66
167.733300	36.60	22.35	37.60
167.866700	36.49	22.38	37.63
168.000000	36.49	22.38	37.63
