# Supplementary material for: A Temperature-Monitoring Vaginal Ring for Measuring Adherence
Source: PLoS One. 2015 May 12;10(5):e0125682. doi: 10.1371/journal.pone.0125682 (PMC4429109; doi:10.1371/journal.pone.0125682)
Supplement: S1 Dataset — (ZIP) [file pone.0125682.s001.zip › P1 & 2 Control (hr) 1.csv]

Time (hr)	Lab Control	Oven Control	Lab Markers	Oven Markers
0.000000	22.0	36.5
0.08333334	22.0	37.0
0.1666667	22.0	37.0
0.250000	22.0	37.0
0.3333333	22.0	37.0
0.4166667	22.0	37.0
0.500000	22.0	37.0
0.5833333	22.0	37.0
0.6666667	22.0	37.0
0.750000	22.0	37.0
0.8333333	22.5	37.0
0.9166667	22.5	36.5
1.000000	22.5	37.0
1.083333	22.5	37.0
1.166667	22.5	37.0
1.250000	22.5	37.0
1.333333	22.5	37.0
1.416667	22.5	37.0
1.500000	22.5	37.0
1.583333	22.5	37.0
1.666667	22.5	37.0
1.750000	22.5	37.0
1.833333	22.5	37.0
1.916667	22.5	37.0
2.000000	22.5	37.0
2.083333	22.5	37.0
2.166667	22.5	37.0
2.250000	22.5	37.0
2.333333	22.5	37.0
2.416667	22.5	37.0
2.500000	22.5	37.0
2.583333	22.5	37.0
2.666667	22.5	37.0
2.750000	22.5	37.0
2.833333	22.5	37.0
2.916667	22.5	36.5
3.000000	22.5	37.0
3.083333	22.5	37.0
3.166667	22.5	37.0
3.250000	22.5	36.5
3.333333	22.5	36.5
3.416667	22.5	36.5
3.500000	22.5	36.5
3.583333	22.5	36.5
3.666667	22.5	36.5
3.750000	22.5	36.5
3.833333	22.5	37.0
3.916667	22.5	36.5
4.000000	22.5	37.0
4.083333	23.0	37.0
4.166667	23.0	37.0
4.250000	23.0	37.0
4.333333	23.0	37.0
4.416667	23.0	37.0
4.500000	23.0	37.0
4.583333	23.0	37.0
4.666667	23.0	37.0
4.750000	23.0	37.0
4.833333	23.0	37.0
4.916667	23.0	37.0
5.000000	23.0	37.0
5.083333	23.0	37.0
5.166667	23.5	37.0
5.250000	23.5	37.0
5.333333	23.5	37.0
5.416667	23.5	37.0
5.500000	23.5	37.0
5.583333	23.5	37.0
5.666667	23.5	37.0
5.750000	23.5	37.0
5.833333	23.5	37.0
5.916667	24.0	36.5
6.000000	24.0	37.0
6.083333	24.0	37.0
6.166667	24.0	37.0
6.250000	24.0	37.0
6.333333	24.0	37.0
6.416667	24.0	37.0
6.500000	24.0	37.0
6.583333	24.0	37.0
6.666667	24.0	37.0
6.750000	24.0	37.0
6.833333	24.0	37.0
6.916667	24.0	37.0
7.000000	24.0	37.0
7.083333	24.0	37.0
7.166667	24.0	37.0
7.250000	24.0	37.0
7.333333	24.0	37.0
7.416667	24.0	37.0
7.500000	24.0	37.0
7.583333	24.0	37.0
7.666667	23.5	37.0
7.750000	23.5	37.0
7.833333	23.5	37.0
7.916667	23.5	37.0
8.000000	23.5	37.0
8.083333	23.5	37.0
8.166667	23.5	37.0
8.250000	23.5	37.0
8.333333	23.5	37.0
8.416667	23.5	37.0
8.500000	23.5	37.0
8.583333	23.5	37.0
8.666667	23.5	37.0
8.750000	23.0	37.0
8.833333	23.0	37.0
8.916667	23.0	37.0
9.000000	23.0	37.0
9.083333	23.0	37.0
9.166667	23.0	37.0
9.250000	23.0	37.0
9.333333	23.0	37.0
9.416667	23.0	37.0
9.500000	23.0	37.0
9.583333	23.0	37.0
9.666667	23.0	37.0
9.750000	23.0	37.0
9.833333	23.0	37.0
9.916667	23.0	37.0
10.000000	22.5	37.0
10.083330	22.5	37.0
10.166670	22.5	37.0
10.250000	22.5	37.0
10.333330	22.5	37.0
10.416670	22.5	37.0
10.500000	22.5	37.0
10.583330	22.5	37.0
10.666670	22.5	37.0
10.750000	22.5	37.0
10.833330	22.5	37.0
10.916670	22.5	37.0
11.000000	22.5	37.0
11.083330	22.5	37.0
11.166670	22.0	37.0
11.250000	22.0	37.0
11.333330	22.0	37.0
11.416670	22.0	37.0
11.500000	22.0	37.0
11.583330	22.0	37.0
11.666670	22.0	37.0
11.750000	22.0	37.0
11.833330	22.0	37.0
11.916670	22.0	37.0
12.000000	22.0	37.0	22.0	37.0
12.083330	22.0	37.0
12.166670	22.0	37.0
12.250000	22.0	37.0
12.333330	22.0	37.0
12.416670	22.0	37.0
12.500000	22.0	37.0
12.583330	22.0	37.0
12.666670	22.0	37.0
12.750000	22.0	37.0
12.833330	22.0	37.0
12.916670	22.0	37.0
13.000000	22.0	37.0
13.083330	22.0	37.0
13.166670	21.5	37.0
13.250000	21.5	37.0
13.333330	21.5	37.0
13.416670	21.5	37.0
13.500000	21.5	37.0
13.583330	21.5	37.0
13.666670	21.5	37.0
13.750000	21.5	37.0
13.833330	21.5	37.0
13.916670	21.5	37.0
14.000000	21.5	37.0
14.083330	21.5	37.0
14.166670	21.5	37.0
14.250000	21.5	37.0
14.333330	21.5	37.0
14.416670	21.5	37.0
14.500000	21.5	37.0
14.583330	21.5	37.0
14.666670	21.5	37.0
14.750000	21.5	37.0
14.833330	21.5	37.0
14.916670	21.5	37.0
15.000000	21.5	37.0
15.083330	21.5	37.0
15.166670	21.5	37.0
15.250000	21.5	37.0
15.333330	21.5	37.0
15.416670	21.5	37.0
15.500000	21.5	37.0
15.583330	21.5	37.0
15.666670	21.5	37.0
15.750000	21.5	37.0
15.833330	21.5	37.0
15.916670	21.5	37.0
16.000000	21.5	37.0
16.083330	21.5	37.0
16.166670	21.5	37.0
16.250000	21.0	37.0
16.333330	21.5	37.0
16.416670	21.5	37.0
16.500000	21.0	37.0
16.583330	21.5	37.0
16.666670	21.0	37.0
16.750000	21.0	37.0
16.833330	21.0	37.0
16.916670	21.0	37.0
17.000000	21.0	37.0
17.083330	21.0	37.0
17.166670	21.0	37.0
17.250000	21.0	37.0
17.333330	21.0	37.0
17.416670	21.0	37.0
17.500000	21.0	37.0
17.583330	21.0	37.0
17.666670	21.0	37.0
17.750000	21.0	37.0
17.833330	21.0	37.0
17.916670	21.0	37.0
18.000000	21.0	37.0
18.083330	21.5	37.0
18.166670	21.5	37.0
18.250000	21.5	37.0
18.333330	21.0	37.0
18.416670	21.0	37.0
18.500000	21.0	37.0
18.583330	21.0	37.0
18.666670	21.0	37.0
18.750000	21.0	37.0
18.833330	21.0	37.0
18.916670	21.0	37.0
19.000000	21.0	37.0
19.083330	21.0	37.0
19.166670	21.0	37.0
19.250000	21.0	37.0
19.333330	21.0	37.0
19.416670	21.0	37.0
19.500000	21.0	37.0
19.583330	21.0	37.0
19.666670	21.0	37.0
19.750000	21.0	37.0
19.833330	21.0	37.0
19.916670	21.0	37.0
20.000000	21.0	37.0
20.083330	21.5	37.0
20.166670	21.0	37.0
20.250000	21.0	37.0
20.333330	21.0	37.0
20.416670	21.0	37.0
20.500000	21.0	37.0
20.583330	21.0	37.0
20.666670	21.5	37.0
20.750000	21.5	37.0
20.833330	21.5	37.0
20.916670	21.5	37.0
21.000000	21.5	37.0
21.083330	21.5	37.0
21.166670	21.5	37.0
21.250000	21.5	37.0
21.333330	21.5	37.0
21.416670	21.5	37.0
21.500000	21.5	37.0
21.583330	21.5	37.0
21.666670	21.5	37.0
21.750000	21.5	37.0
21.833330	22.0	37.0
21.916670	22.0	37.0
22.000000	22.0	37.0
22.083330	22.0	37.0
22.166670	22.0	37.0
22.250000	22.0	37.0
22.333330	22.0	37.0
22.416670	22.0	37.0
22.500000	22.0	37.0
22.583330	22.0	37.0
22.666670	22.0	37.0
22.750000	22.0	37.0
22.833330	22.0	37.0
22.916670	22.0	37.0
23.000000	22.0	37.0
23.083330	22.0	37.0
23.166670	22.0	37.0
23.250000	22.0	37.0
23.333330	22.0	37.0
23.416670	22.0	37.0
23.500000	22.0	37.0
23.583330	22.0	37.0
23.666670	22.0	37.0
23.750000	22.0	37.0
23.833330	22.0	37.0
23.916670	22.0	37.0
24.000000	22.5	37.0
24.083330	22.5	37.0
24.166670	22.5	37.0
24.250000	22.5	37.0
24.333330	22.5	37.0
24.416670	22.5	37.0
24.500000	22.5	37.0
24.583330	22.5	37.0
24.666670	22.5	37.0
24.750000	22.5	37.0
24.833330	22.5	37.0
24.916670	22.5	37.0
25.000000	22.5	37.0
25.083330	22.5	37.0
25.166670	22.5	37.0
25.250000	22.5	37.0
25.333330	22.5	37.0
25.416670	22.5	37.0
25.500000	22.5	37.0
25.583330	22.5	37.0
25.666670	22.5	37.0
25.750000	22.5	37.0
25.833330	22.5	37.0
25.916670	23.0	37.0
26.000000	23.0	37.0
26.083330	23.0	37.0
26.166670	23.0	37.0
26.250000	23.0	37.0
26.333330	23.0	37.0
26.416670	23.0	37.0
26.500000	23.0	37.0
26.583330	23.0	37.0
26.666670	23.0	37.0
26.750000	23.0	37.0
26.833330	23.0	37.0
26.916670	23.0	37.0
27.000000	23.0	37.0
27.083330	23.0	37.0
27.166670	23.0	37.0
27.250000	23.0	36.5
27.333330	23.0	37.0
27.416670	23.0	36.5
27.500000	23.0	37.0
27.583330	23.0	36.5
27.666670	23.0	37.0
27.750000	23.0	36.5
27.833330	23.0	37.0
27.916670	23.0	37.0
28.000000	23.0	36.5
28.083330	23.0	37.0
28.166670	23.0	37.0
28.250000	23.0	37.0
28.333330	23.0	37.0
28.416670	23.0	37.0
28.500000	23.0	37.0
28.583330	23.0	37.0
28.666670	23.0	37.0
28.750000	23.0	37.0
28.833330	23.0	37.0
28.916670	23.5	37.0
29.000000	23.5	36.5
29.083330	23.5	37.0
29.166670	23.5	37.0
29.250000	23.5	37.0
29.333330	23.5	37.0
29.416670	23.5	37.0
29.500000	23.5	37.0
29.583330	23.5	37.0
29.666670	24.0	36.5
29.750000	24.0	37.0
29.833330	24.0	36.5
29.916670	24.0	36.5
30.000000	24.0	36.5
30.083330	24.0	36.5
30.166670	24.0	37.0
30.250000	24.0	37.0
30.333330	24.0	37.0
30.416670	24.0	37.0
30.500000	24.0	36.5
30.583330	24.0	37.0
30.666670	24.0	36.5
30.750000	24.0	37.0
30.833330	24.0	37.0
30.916670	24.0	36.5
31.000000	24.0	36.5
31.083330	24.0	37.0
31.166670	24.0	37.0
31.250000	24.0	37.0
31.333330	24.0	37.0
31.416670	24.0	37.0
31.500000	24.0	37.0
31.583330	24.0	37.0
31.666670	24.0	37.0
31.750000	24.0	37.0
31.833330	24.0	37.0
31.916670	24.0	36.5
32.000000	24.0	37.0
32.083330	24.0	37.0
32.166670	24.0	37.0
32.250000	24.0	37.0
32.333330	24.0	37.0
32.416670	24.0	36.5
32.500000	24.0	37.0
32.583330	24.0	36.5
32.666670	24.0	37.0
32.750000	24.0	36.5
32.833330	24.0	37.0
32.916670	24.0	37.0
33.000000	24.0	36.5
33.083330	24.0	37.0
33.166670	24.0	37.0
33.250000	24.0	37.0
33.333330	24.0	37.0
33.416670	24.0	37.0
33.500000	24.0	37.0
33.583330	24.0	37.0
33.666670	24.0	37.0
33.750000	24.0	37.0
33.833330	24.0	37.0
33.916670	24.0	37.0
34.000000	24.0	36.5
34.083330	24.0	37.0
34.166670	23.5	37.0
34.250000	23.5	37.0
34.333330	23.5	37.0
34.416670	23.5	37.0
34.500000	23.5	37.0
34.583330	23.5	36.5
34.666670	23.5	37.0
34.750000	23.5	37.0
34.833330	23.5	37.0
34.916670	23.5	37.0
35.000000	23.5	37.0
35.083330	23.5	37.0
35.166670	23.5	37.0
35.250000	23.5	37.0
35.333330	23.5	37.0
35.416670	23.5	37.0
35.500000	23.5	37.0
35.583330	23.5	37.0
35.666670	23.5	37.0
35.750000	23.5	37.0
35.833330	23.5	37.0
35.916670	23.5	37.0
36.000000	23.5	37.0	23.5	37.0
36.083330	23.5	37.0
36.166670	23.5	37.0
36.250000	23.5	37.0
36.333330	23.0	37.0
36.416670	23.0	37.0
36.500000	23.0	36.5
36.583330	23.0	37.0
36.666670	23.0	37.0
36.750000	23.0	37.0
36.833330	23.0	37.0
36.916670	23.0	37.0
37.000000	23.0	37.0
37.083330	23.0	37.0
37.166670	23.0	37.0
37.250000	23.0	37.0
37.333330	23.0	37.0
37.416670	23.0	37.0
37.500000	23.0	37.0
37.583330	23.0	37.0
37.666670	23.0	37.0
37.750000	23.0	37.0
37.833330	23.0	37.0
37.916670	23.0	37.0
38.000000	23.0	37.0
38.083330	23.0	37.0
38.166670	23.0	37.0
38.250000	23.0	37.0
38.333330	23.0	37.0
38.416670	23.0	37.0
38.500000	23.0	37.0
38.583330	22.5	37.0
38.666670	22.5	37.0
38.750000	22.5	37.0
38.833330	22.5	37.0
38.916670	22.5	37.0
39.000000	22.5	37.0
39.083330	22.5	37.0
39.166670	22.5	37.0
39.250000	22.5	37.0
39.333330	22.5	37.0
39.416670	22.5	37.0
39.500000	22.5	37.0
39.583330	22.5	37.0
39.666670	22.5	37.0
39.750000	22.5	37.0
39.833330	22.5	37.0
39.916670	22.5	37.0
40.000000	22.5	37.0
40.083330	22.5	37.0
40.166670	22.5	37.0
40.250000	22.5	37.0
40.333330	22.5	37.0
40.416670	22.5	37.0
40.500000	22.5	37.0
40.583330	22.5	37.0
40.666670	22.5	37.0
40.750000	22.5	37.0
40.833330	22.5	37.0
40.916670	22.5	37.0
41.000000	22.5	37.0
41.083330	22.5	37.0
41.166670	22.5	37.0
41.250000	22.5	37.0
41.333330	22.5	37.0
41.416670	22.5	37.0
41.500000	22.5	37.0
41.583330	22.5	37.0
41.666670	22.5	37.0
41.750000	22.5	37.0
41.833330	22.5	37.0
41.916670	22.5	37.0
42.000000	22.5	37.0
42.083330	22.5	37.0
42.166670	22.5	37.0
42.250000	22.5	37.0
42.333330	22.5	37.0
42.416670	22.5	37.0
42.500000	22.5	37.0
42.583330	22.5	37.0
42.666670	22.5	37.0
42.750000	22.5	37.0
42.833330	22.5	37.0
42.916670	22.5	37.0
43.000000	22.5	37.0
43.083330	22.5	37.0
43.166670	22.5	37.0
43.250000	22.5	37.0
43.333330	22.5	37.0
43.416670	22.5	37.0
43.500000	22.5	37.0
43.583330	22.0	37.0
43.666670	22.0	37.0
43.750000	22.0	37.0
43.833330	22.0	37.0
43.916670	22.0	36.5
44.000000	22.0	37.0
44.083330	22.0	37.0
44.166670	22.0	37.0
44.250000	22.0	37.0
44.333330	22.0	37.0
44.416670	22.0	37.0
44.500000	22.0	37.0
44.583330	22.0	37.0
44.666670	22.0	37.0
44.750000	22.0	37.0
44.833330	22.0	37.0
44.916670	22.0	37.0
45.000000	22.0	37.0
45.083330	22.0	37.0
45.166670	22.0	37.0
45.250000	22.0	37.0
45.333330	22.0	37.0
45.416670	22.0	37.0
45.500000	22.0	37.0
45.583330	22.0	37.0
45.666670	22.0	37.0
45.750000	22.0	37.0
45.833330	22.0	37.0
45.916670	22.0	37.0
46.000000	22.0	37.0
46.083330	22.0	37.0
46.166670	22.0	36.5
46.250000	22.0	37.0
46.333330	22.0	37.0
46.416670	22.0	37.0
46.500000	22.0	37.0
46.583330	22.0	37.0
46.666670	22.0	37.0
46.750000	22.0	37.0
46.833330	22.0	37.0
46.916670	22.0	37.0
47.000000	22.0	37.0
47.083330	22.0	37.0
47.166670	22.0	37.0
47.250000	22.0	37.0
47.333330	22.0	37.0
47.416670	22.0	37.0
47.500000	22.0	37.0
47.583330	22.0	37.0
47.666670	22.0	37.0
47.750000	22.0	37.0
47.833330	22.0	37.0
47.916670	22.0	37.0
48.000000	22.0	37.0
48.083330	22.0	36.5
48.166670	22.0	37.0
48.250000	22.0	37.0
48.333330	22.0	37.0
48.416670	22.0	37.0
48.500000	22.0	37.0
48.583330	22.0	37.0
48.666670	22.0	37.0
48.750000	22.0	37.0
48.833330	22.0	37.0
48.916670	22.0	37.0
49.000000	22.0	37.0
49.083330	22.0	37.0
49.166670	22.0	37.0
49.250000	22.0	37.0
49.333330	22.0	37.0
49.416670	22.0	37.0
49.500000	22.0	37.0
49.583330	22.0	37.0
49.666670	22.0	37.0
49.750000	22.0	37.0
49.833330	22.0	37.0
49.916670	22.0	37.0
50.000000	22.0	37.0
50.083330	22.0	37.0
50.166670	22.0	37.0
50.250000	22.0	37.0
50.333330	22.0	37.0
50.416670	22.0	37.0
50.500000	22.0	37.0
50.583330	22.0	37.0
50.666670	22.0	37.0
50.750000	22.0	37.0
50.833330	22.0	37.0
50.916670	22.0	37.0
51.000000	22.0	37.0
51.083330	22.0	37.0
51.166670	22.0	37.0
51.250000	22.0	37.0
51.333330	22.0	37.0
51.416670	22.0	37.0
51.500000	22.0	37.0
51.583330	22.0	37.0
51.666670	22.0	37.0
51.750000	22.0	37.0
51.833330	22.0	37.0
51.916670	22.0	37.0
52.000000	22.0	37.0
52.083330	22.0	37.0
52.166670	22.0	37.0
52.250000	22.0	37.0
52.333330	22.0	37.0
52.416670	22.0	37.0
52.500000	22.0	37.0
52.583330	22.0	37.0
52.666670	22.0	37.0
52.750000	22.0	37.0
52.833330	22.0	37.0
52.916670	22.0	37.0
53.000000	22.0	37.0
53.083330	22.0	37.0
53.166670	22.0	37.0
53.250000	22.0	37.0
53.333330	22.0	37.0
53.416670	22.0	37.0
53.500000	22.0	37.0
53.583330	22.0	37.0
53.666670	22.0	37.0
53.750000	22.0	37.0
53.833330	22.0	37.0
53.916670	22.0	37.0
54.000000	22.0	37.0
54.083330	22.0	37.0
54.166670	22.0	37.0
54.250000	22.0	37.0
54.333330	22.0	37.0
54.416670	22.0	37.0
54.500000	22.0	36.5
54.583330	22.0	37.0
54.666670	22.0	37.0
54.750000	22.0	37.0
54.833330	22.0	37.0
54.916670	22.0	37.0
55.000000	22.0	37.0
55.083330	22.0	36.5
55.166670	22.0	37.0
55.250000	22.0	37.0
55.333330	22.0	37.0
55.416670	22.0	37.0
55.500000	22.0	37.0
55.583330	22.0	37.0
55.666670	22.0	37.0
55.750000	22.0	37.0
55.833330	22.0	37.0
55.916670	22.0	36.5
56.000000	22.0	37.0
56.083330	22.0	37.0
56.166670	22.0	37.0
56.250000	22.0	37.0
56.333330	22.0	37.0
56.416670	22.0	37.0
56.500000	22.0	37.0
56.583330	22.0	37.0
56.666670	22.0	37.0
56.750000	22.0	37.0
56.833330	22.0	37.0
56.916670	22.0	37.0
57.000000	22.0	37.0
57.083330	22.0	37.0
57.166670	22.0	37.0
57.250000	22.0	36.5
57.333330	22.0	37.0
57.416670	22.0	37.0
57.500000	22.0	37.0
57.583330	22.0	37.0
57.666670	22.0	37.0
57.750000	22.0	37.0
57.833330	22.0	37.0
57.916670	22.0	37.0
58.000000	22.0	37.0
58.083330	22.0	37.0
58.166670	22.0	37.0
58.250000	22.0	37.0
58.333330	22.0	37.0
58.416670	22.0	37.0
58.500000	22.0	37.0
58.583330	22.0	37.0
58.666670	22.0	37.0
58.750000	22.0	37.0
58.833330	22.0	37.0
58.916670	22.0	37.0
59.000000	22.0	37.0
59.083330	22.0	37.0
59.166670	22.0	37.0
59.250000	22.0	37.0
59.333330	22.0	37.0
59.416670	22.0	37.0
59.500000	22.0	37.0
59.583330	22.0	37.0
59.666670	22.0	37.0
59.750000	22.0	37.0
59.833330	22.0	37.0
59.916670	22.0	37.0
60.000000	22.0	37.0	22.0	37.0
60.083330	22.0	37.0
60.166670	22.0	37.0
60.250000	22.0	37.0
60.333330	21.5	37.0
60.416670	21.5	37.0
60.500000	21.5	37.0
60.583330	21.5	37.0
60.666670	21.5	37.0
60.750000	21.5	37.0
60.833330	21.5	37.0
60.916670	21.5	37.0
61.000000	21.5	37.0
61.083330	21.5	37.0
61.166670	21.5	37.0
61.250000	21.5	37.0
61.333330	21.5	37.0
61.416670	21.5	37.0
61.500000	21.5	37.0
61.583330	21.5	37.0
61.666670	21.5	37.0
61.750000	21.5	37.0
61.833330	21.5	37.0
61.916670	21.5	37.0
62.000000	21.5	37.0
62.083330	21.5	37.0
62.166670	21.5	37.0
62.250000	21.5	37.0
62.333330	21.5	37.0
62.416670	21.5	37.0
62.500000	21.5	37.0
62.583330	21.5	37.0
62.666670	21.5	37.0
62.750000	21.5	37.0
62.833330	21.5	37.0
62.916670	21.5	37.0
63.000000	21.5	37.0
63.083330	21.5	37.0
63.166670	21.5	37.0
63.250000	21.5	37.0
63.333330	21.5	37.0
63.416670	21.5	37.0
63.500000	21.5	37.0
63.583330	21.5	37.0
63.666670	21.5	37.0
63.750000	21.5	37.0
63.833330	21.5	37.0
63.916670	21.5	37.0
64.000000	21.5	37.0
64.083340	21.5	37.0
64.166660	21.5	37.0
64.250000	21.5	37.0
64.333340	21.5	37.0
64.416660	21.5	37.0
64.500000	21.5	37.0
64.583340	21.5	37.0
64.666660	21.5	37.0
64.750000	21.5	37.0
64.833340	21.5	37.0
64.916660	21.5	37.0
65.000000	21.5	37.0
65.083340	21.5	37.0
65.166660	21.5	37.0
65.250000	21.5	37.0
65.333340	21.5	37.0
65.416660	21.5	37.0
65.500000	21.5	37.0
65.583340	21.5	37.0
65.666660	21.5	37.0
65.750000	21.5	37.0
65.833340	21.5	37.0
65.916660	21.5	37.0
66.000000	21.5	37.0
66.083340	21.5	37.0
66.166660	21.5	37.0
66.250000	21.5	37.0
66.333340	21.5	37.0
66.416660	21.5	37.0
66.500000	21.5	37.0
66.583340	21.5	37.0
66.666660	21.5	37.0
66.750000	21.5	37.0
66.833340	21.5	37.0
66.916660	21.5	37.0
67.000000	21.5	37.0
67.083340	21.5	37.0
67.166660	21.5	37.0
67.250000	21.5	37.0
67.333340	21.5	37.0
67.416660	21.5	37.0
67.500000	21.5	37.0
67.583340	21.5	37.0
67.666660	21.5	37.0
67.750000	21.5	37.0
67.833340	21.5	37.0
67.916660	21.5	37.0
68.000000	21.5	37.0
68.083340	21.5	37.0
68.166660	21.5	37.0
68.250000	21.5	37.0
68.333340	21.5	37.0
68.416660	21.5	37.0
68.500000	21.5	37.0
68.583340	21.5	37.0
68.666660	21.5	37.0
68.750000	21.5	37.0
68.833340	21.5	37.0
68.916660	21.5	37.0
69.000000	21.5	37.0
69.083340	21.5	37.0
69.166660	21.5	37.0
69.250000	21.5	37.0
69.333340	21.5	37.0
69.416660	21.5	37.0
69.500000	21.5	37.0
69.583340	21.5	37.0
69.666660	21.5	37.0
69.750000	21.5	37.0
69.833340	21.5	37.0
69.916660	21.5	37.0
70.000000	21.5	37.0
70.083340	21.5	37.0
70.166660	21.5	37.0
70.250000	21.5	37.0
70.333340	21.5	37.0
70.416660	21.5	37.0
70.500000	21.5	37.0
70.583340	21.5	37.0
70.666660	21.5	37.0
70.750000	21.5	37.0
70.833340	21.5	37.0
70.916660	21.5	37.0
71.000000	21.5	37.0
71.083340	21.5	37.0
71.166660	21.5	37.0
71.250000	21.5	37.0
71.333340	21.5	37.0
71.416660	21.5	37.0
71.500000	21.5	37.0
71.583340	21.5	37.0
71.666660	21.5	37.0
71.750000	21.5	37.0
71.833340	21.5	37.0
71.916660	21.5	37.0
72.000000	21.5	37.0
72.083340	21.5	37.0
72.166660	21.5	37.0
72.250000	21.5	37.0
72.333340	21.5	37.0
72.416660	21.5	37.0
72.500000	21.5	37.0
72.583340	21.5	37.0
72.666660	21.5	37.0
72.750000	21.5	37.0
72.833340	21.5	37.0
72.916660	21.5	37.0
73.000000	21.5	37.0
73.083340	22.0	36.5
73.166660	22.0	37.0
73.250000	22.0	37.0
73.333340	22.0	37.0
73.416660	22.0	37.0
73.500000	22.0	37.0
73.583340	22.0	37.0
73.666660	22.0	37.0
73.750000	22.0	37.0
73.833340	22.0	37.0
73.916660	22.0	37.0
74.000000	22.0	37.0
74.083340	22.0	37.0
74.166660	22.0	37.0
74.250000	22.0	37.0
74.333340	22.0	37.0
74.416660	22.0	37.0
74.500000	22.0	37.0
74.583340	22.0	37.0
74.666660	22.0	37.0
74.750000	22.0	37.0
74.833340	22.0	37.0
74.916660	22.0	37.0
75.000000	22.0	37.0
75.083340	22.0	37.0
75.166660	22.0	37.0
75.250000	22.0	37.0
75.333340	22.0	37.0
75.416660	22.0	37.0
75.500000	22.0	37.0
75.583340	22.0	37.0
75.666660	22.5	36.5
75.750000	22.5	37.0
75.833340	22.5	37.0
75.916660	22.5	37.0
76.000000	22.5	36.5
76.083340	22.5	37.0
76.166660	22.5	37.0
76.250000	22.5	37.0
76.333340	22.5	37.0
76.416660	22.5	37.0
76.500000	22.5	37.0
76.583340	22.5	37.0
76.666660	22.5	37.0
76.750000	22.5	37.0
76.833340	22.5	37.0
76.916660	22.5	37.0
77.000000	22.5	37.0
77.083340	22.5	37.0
77.166660	22.5	37.0
77.250000	22.5	37.0
77.333340	22.5	37.0
77.416660	22.5	37.0
77.500000	22.5	37.0
77.583340	22.5	37.0
77.666660	22.5	36.5
77.750000	22.5	37.0
77.833340	22.5	37.0
77.916660	22.5	37.0
78.000000	22.5	37.0
78.083340	22.5	37.0
78.166660	22.5	37.0
78.250000	22.5	37.0
78.333340	22.5	37.0
78.416660	22.5	37.0
78.500000	22.5	37.0
78.583340	22.5	37.0
78.666660	22.5	37.0
78.750000	22.5	37.0
78.833340	22.5	37.0
78.916660	22.5	37.0
79.000000	22.5	37.0
79.083340	22.5	37.0
79.166660	22.5	37.0
79.250000	22.5	37.0
79.333340	22.5	37.0
79.416660	22.5	37.0
79.500000	22.5	37.0
79.583340	22.5	37.0
79.666660	22.0	37.0
79.750000	22.5	37.0
79.833340	22.5	37.0
79.916660	22.5	37.0
80.000000	22.5	37.0
80.083340	22.5	37.0
80.166660	22.5	37.0
80.250000	22.0	37.0
80.333340	22.0	37.0
80.416660	22.0	37.0
80.500000	22.0	37.0
80.583340	22.0	37.0
80.666660	22.0	37.0
80.750000	22.0	37.0
80.833340	22.0	37.0
80.916660	22.0	37.0
81.000000	22.0	37.0
81.083340	22.0	37.0
81.166660	22.0	37.0
81.250000	22.0	37.0
81.333340	22.0	37.0
81.416660	22.0	37.0
81.500000	22.0	37.0
81.583340	22.0	37.0
81.666660	22.0	37.0
81.750000	22.0	37.0
81.833340	22.0	37.0
81.916660	22.0	37.0
82.000000	22.0	37.0
82.083340	22.0	37.0
82.166660	22.0	37.0
82.250000	22.0	37.0
82.333340	22.0	37.0
82.416660	22.0	37.0
82.500000	22.0	36.5
82.583340	22.0	37.0
82.666660	22.0	37.0
82.750000	22.0	37.0
82.833340	22.0	37.0
82.916660	22.0	37.0
83.000000	22.0	37.0
83.083340	22.0	37.0
83.166660	22.0	37.0
83.250000	22.0	37.0
83.333340	22.0	37.0
83.416660	22.0	37.0
83.500000	22.0	37.0
83.583340	22.0	37.0
83.666660	22.0	37.0
83.750000	22.0	37.0
83.833340	22.0	37.0
83.916660	22.0	37.0
84.000000	22.0	36.5	22.0	36.5
84.083340	22.0	37.0
84.166660	22.0	37.0
84.250000	22.0	37.0
84.333340	22.0	37.0
84.416660	22.0	37.0
84.500000	22.0	37.0
84.583340	22.0	37.0
84.666660	22.0	37.0
84.750000	22.0	37.0
84.833340	22.0	37.0
84.916660	22.0	37.0
85.000000	22.0	37.0
85.083340	22.0	37.0
85.166660	22.0	37.0
85.250000	22.0	37.0
85.333340	22.0	37.0
85.416660	22.0	37.0
85.500000	22.0	37.0
85.583340	22.0	37.0
85.666660	22.0	37.0
85.750000	22.0	37.0
85.833340	22.0	37.0
85.916660	22.0	37.0
86.000000	22.0	37.0
86.083340	22.0	37.0
86.166660	22.0	37.0
86.250000	22.0	37.0
86.333340	22.0	37.0
86.416660	22.0	37.0
86.500000	22.0	37.0
86.583340	22.0	37.0
86.666660	22.0	37.0
86.750000	22.0	37.0
86.833340	22.0	37.0
86.916660	22.0	37.0
87.000000	22.0	37.0
87.083340	22.0	37.0
87.166660	22.0	37.0
87.250000	22.0	37.0
87.333340	22.0	37.0
87.416660	22.0	37.0
87.500000	22.0	37.0
87.583340	22.0	37.0
87.666660	22.0	37.0
87.750000	22.0	37.0
87.833340	22.0	37.0
87.916660	22.0	37.0
88.000000	22.0	37.0
88.083340	21.5	37.0
88.166660	21.5	37.0
88.250000	21.5	37.0
88.333340	21.5	37.0
88.416660	21.5	37.0
88.500000	21.5	37.0
88.583340	21.5	37.0
88.666660	21.5	37.0
88.750000	21.5	37.0
88.833340	21.5	37.0
88.916660	21.5	37.0
89.000000	21.5	37.0
89.083340	21.5	37.0
89.166660	21.5	37.0
89.250000	21.5	37.0
89.333340	21.5	37.0
89.416660	21.5	37.0
89.500000	21.5	37.0
89.583340	21.5	37.0
89.666660	21.5	37.0
89.750000	21.5	37.0
89.833340	21.5	37.0
89.916660	21.5	37.0
90.000000	21.5	37.0
90.083340	21.5	37.0
90.166660	21.5	37.0
90.250000	21.5	37.0
90.333340	21.5	37.0
90.416660	21.5	37.0
90.500000	21.5	37.0
90.583340	21.0	37.0
90.666660	21.0	37.0
90.750000	21.0	37.0
90.833340	21.0	37.0
90.916660	21.0	37.0
91.000000	21.0	37.0
91.083340	21.0	37.0
91.166660	21.0	37.0
91.250000	21.0	37.0
91.333340	21.0	37.0
91.416660	21.0	37.0
91.500000	21.0	37.0
91.583340	21.0	37.0
91.666660	21.0	37.0
91.750000	21.0	37.0
91.833340	21.0	37.0
91.916660	21.0	37.0
92.000000	21.0	37.0
92.083340	21.0	37.0
92.166660	21.0	37.0
92.250000	21.0	37.0
92.333340	21.0	37.0
92.416660	21.0	37.0
92.500000	21.0	37.0
92.583340	21.0	37.0
92.666660	21.0	37.0
92.750000	21.0	37.0
92.833340	21.0	37.0
92.916660	21.0	37.0
93.000000	21.0	37.0
93.083340	21.0	37.0
93.166660	21.0	37.0
93.250000	21.0	37.0
93.333340	21.0	37.0
93.416660	21.0	37.0
93.500000	21.0	37.0
93.583340	21.0	37.0
93.666660	21.0	37.0
93.750000	21.5	37.0
93.833340	21.5	37.0
93.916660	21.5	37.0
94.000000	21.5	37.0
94.083340	21.5	37.0
94.166660	21.5	37.0
94.250000	21.5	37.0
94.333340	21.5	37.0
94.416660	21.5	37.0
94.500000	21.5	37.0
94.583340	21.5	37.0
94.666660	21.5	37.0
94.750000	21.5	37.0
94.833340	21.5	37.0
94.916660	21.5	37.0
95.000000	21.5	37.0
95.083340	21.5	37.0
95.166660	21.5	37.0
95.250000	21.5	37.0
95.333340	21.5	37.0
95.416660	21.5	37.0
95.500000	21.5	37.0
95.583340	21.5	37.0
95.666660	21.5	37.0
95.750000	22.0	37.0
95.833340	22.0	37.0
95.916660	22.0	37.0
96.000000	22.0	37.0
96.083340	22.0	37.0
96.166660	22.0	37.0
96.250000	22.0	37.0
96.333340	22.0	37.0
96.416660	22.0	37.0
96.500000	22.0	37.0
96.583340	22.0	37.0
96.666660	22.0	37.0
96.750000	22.0	37.0
96.833340	22.0	37.0
96.916660	22.0	37.0
97.000000	22.0	37.0
97.083340	22.0	37.0
97.166660	22.0	37.0
97.250000	22.0	37.0
97.333340	22.5	37.0
97.416660	22.5	37.0
97.500000	22.0	37.0
97.583340	22.5	37.0
97.666660	22.5	37.0
97.750000	22.5	37.0
97.833340	22.5	37.0
97.916660	22.5	37.0
98.000000	22.5	37.0
98.083340	22.5	37.0
98.166660	22.5	37.0
98.250000	22.5	37.0
98.333340	22.5	37.0
98.416660	22.5	37.0
98.500000	22.5	37.0
98.583340	22.5	37.0
98.666660	22.5	37.0
98.750000	22.5	37.0
98.833340	22.5	37.0
98.916660	22.5	37.0
99.000000	22.5	37.0
99.083340	22.5	36.5
99.166660	22.5	37.0
99.250000	22.5	37.0
99.333340	22.5	37.0
99.416660	22.5	37.0
99.500000	22.5	37.0
99.583340	22.5	37.0
99.666660	22.5	37.0
99.750000	22.5	37.0
99.833340	22.5	37.0
99.916660	22.5	37.0
100.000000	22.5	37.0
100.083300	22.5	37.0
100.166700	22.5	37.0
100.250000	22.5	37.0
100.333300	22.5	37.0
100.416700	22.5	37.0
100.500000	22.5	37.0
100.583300	22.5	37.0
100.666700	22.5	37.0
100.750000	22.5	37.0
100.833300	22.5	37.0
100.916700	22.5	37.0
101.000000	23.0	37.0
101.083300	23.0	37.0
101.166700	23.0	37.0
101.250000	23.0	37.0
101.333300	23.0	37.0
101.416700	23.0	37.0
101.500000	23.0	37.0
101.583300	23.5	37.0
101.666700	23.5	37.0
101.750000	23.5	37.0
101.833300	23.5	37.0
101.916700	23.5	37.0
102.000000	23.5	37.0
102.083300	23.5	37.0
102.166700	23.5	37.0
102.250000	23.5	37.0
102.333300	23.5	37.0
102.416700	23.5	37.0
102.500000	23.5	37.0
102.583300	23.5	37.0
102.666700	23.5	37.0
102.750000	23.5	37.0
102.833300	23.5	37.0
102.916700	23.5	37.0	23.5
103.000000	23.5	37.0
103.083300	23.5	37.0
103.166700	23.5	37.0
103.250000	23.5	37.0
103.333300	23.5	37.0
103.416700	23.5	37.0
103.500000	23.5	37.0
103.583300	23.5	37.0
103.666700	23.5	37.0
103.750000	23.5	37.0
103.833300	23.5	37.0
103.916700	23.0	37.0
104.000000	23.0	37.0
104.083300	23.0	37.0
104.166700	23.0	37.0
104.250000	23.0	37.0
104.333300	23.0	37.0
104.416700	23.0	37.0
104.500000	23.0	37.0
104.583300	23.0	37.0
104.666700	23.0	37.0
104.750000	23.0	37.0
104.833300	23.0	37.0
104.916700	23.0	37.0
105.000000	23.0	37.0
105.083300	23.0	37.0
105.166700	23.0	37.0
105.250000	23.0	37.0
105.333300	23.0	37.0
105.416700	23.0	37.0
105.500000	23.0	37.0
105.583300	23.0	37.0
105.666700	22.5	37.0
105.750000	22.5	37.0
105.833300	22.5	37.0
105.916700	22.5	37.0
106.000000	22.5	37.0
106.083300	22.5	37.0
106.166700	22.5	37.0
106.250000	22.5	37.0
106.333300	22.5	37.0
106.416700	22.5	37.0
106.500000	22.5	37.0
106.583300	22.5	37.0
106.666700	22.5	37.0
106.750000	22.5	37.0
106.833300	22.5	37.0
106.916700	22.5	37.0
107.000000	22.5	37.0
107.083300	22.5	37.0
107.166700	22.5	37.0
107.250000	22.5	37.0
107.333300	22.5	37.0
107.416700	22.5	37.0
107.500000	22.5	37.0
107.583300	22.5	37.0
107.666700	22.5	37.0
107.750000	22.5	37.0
107.833300	22.0	37.0
107.916700	22.0	37.0
108.000000	22.0	37.0	22.0	37.0
108.083300	22.0	37.0
108.166700	22.0	37.0
108.250000	22.0	37.0
108.333300	22.0	37.0
108.416700	22.0	37.0
108.500000	22.0	37.0
108.583300	22.0	37.0
108.666700	22.0	37.0
108.750000	22.0	37.0
108.833300	22.0	37.0
108.916700	22.0	37.0
109.000000	22.0	37.0
109.083300	22.0	37.0
109.166700	22.0	37.0
109.250000	22.0	37.0
109.333300	22.0	37.0
109.416700	22.0	37.0
109.500000	22.0	37.0
109.583300	21.5	37.0
109.666700	21.5	37.0
109.750000	21.5	37.0
109.833300	21.5	37.0
109.916700	21.5	37.0
110.000000	21.5	37.0
110.083300	21.5	37.0
110.166700	21.5	37.0
110.250000	21.5	37.0
110.333300	21.5	37.0
110.416700	21.5	37.0
110.500000	21.5	37.0
110.583300	21.5	37.0
110.666700	21.5	37.0
110.750000	21.5	37.0
110.833300	21.5	37.0
110.916700	21.5	37.0
111.000000	21.5	37.0
111.083300	21.5	37.0
111.166700	21.5	37.0
111.250000	21.5	37.0
111.333300	21.5	37.0
111.416700	21.5	37.0
111.500000	21.5	37.0
111.583300	21.5	37.0
111.666700	21.5	37.0
111.750000	21.5	37.0
111.833300	21.5	37.0
111.916700	21.5	37.0
112.000000	21.5	37.0
112.083300	21.5	37.0
112.166700	21.0	37.0
112.250000	21.5	37.0
112.333300	21.0	37.0
112.416700	21.0	37.0
112.500000	21.0	37.0
112.583300	21.0	37.0
112.666700	21.0	37.0
112.750000	21.0	37.0
112.833300	21.0	37.0
112.916700	21.0	37.0
113.000000	21.0	37.0
113.083300	21.0	37.0
113.166700	21.0	37.0
113.250000	21.0	37.0
113.333300	21.0	37.0
113.416700	21.0	37.0
113.500000	21.0	37.0
113.583300	21.0	37.0
113.666700	21.0	37.0
113.750000	21.0	37.0
113.833300	21.0	37.0
113.916700	21.0	37.0
114.000000	21.0	37.0
114.083300	21.0	37.0
114.166700	21.0	37.0
114.250000	21.0	37.0
114.333300	21.5	37.0
114.416700	21.5	37.0
114.500000	21.5	37.0
114.583300	21.5	37.0
114.666700	21.5	37.0
114.750000	21.5	37.0
114.833300	21.5	37.0
114.916700	21.5	37.0
115.000000	21.5	37.0
115.083300	21.5	37.0
115.166700	21.5	37.0
115.250000	21.5	37.0
115.333300	21.5	37.0
115.416700	21.5	37.0
115.500000	21.5	37.0
115.583300	21.5	37.0
115.666700	21.5	37.0
115.750000	21.5	37.0
115.833300	21.5	37.0
115.916700	21.5	37.0
116.000000	21.5	37.0
116.083300	21.5	37.0
116.166700	21.5	37.0
116.250000	21.0	37.0
116.333300	21.0	37.0
116.416700	21.0	37.0
116.500000	21.0	37.0
116.583300	21.0	37.0
116.666700	21.0	37.0
116.750000	21.0	37.0
116.833300	21.0	37.0
116.916700	21.0	37.0
117.000000	21.0	37.0
117.083300	21.0	37.0
117.166700	21.0	37.0
117.250000	21.0	37.0
117.333300	21.0	37.0
117.416700	21.0	37.0
117.500000	21.0	37.0
117.583300	21.0	37.0
117.666700	21.0	37.0
117.750000	21.0	37.0
117.833300	21.0	37.0
117.916700	21.0	37.0
118.000000	21.0	37.0
118.083300	21.0	37.0
118.166700	21.0	37.0
118.250000	21.0	37.0
118.333300	21.0	37.0
118.416700	21.0	37.0
118.500000	21.0	37.0
118.583300	21.0	37.0
118.666700	21.0	37.0
118.750000	21.0	37.0
118.833300	21.5	37.0
118.916700	21.0	37.0
119.000000	21.5	37.0
119.083300	21.5	37.0
119.166700	21.5	37.0
119.250000	21.5	37.0
119.333300	21.5	37.0
119.416700	21.5	37.0
119.500000	21.5	37.0
119.583300	21.5	37.0
119.666700	21.5	37.0
119.750000	21.5	37.0
119.833300	21.5	37.0
119.916700	21.5	37.0
120.000000	21.5	37.0
120.083300	21.5	37.0
120.166700	21.5	37.0
120.250000	21.5	37.0
120.333300	21.5	37.0
120.416700	21.5	37.0
120.500000	21.5	37.0
120.583300	21.5	37.0
120.666700	22.0	37.0
120.750000	22.0	37.0
120.833300	22.0	37.0
120.916700	22.0	37.0
121.000000	22.0	37.0
121.083300	22.0	37.0
121.166700	22.0	37.0
121.250000	22.0	37.0
121.333300	22.0	37.0
121.416700	22.0	37.0
121.500000	22.0	37.0
121.583300	22.0	37.0
121.666700	22.0	37.0
121.750000	22.0	37.0
121.833300	22.0	37.0
121.916700	22.0	37.0
122.000000	22.0	37.0
122.083300	22.0	37.0
122.166700	22.0	37.0
122.250000	22.0	37.0
122.333300	22.0	37.0
122.416700	22.0	37.0
122.500000	22.0	37.0
122.583300	22.5	37.0
122.666700	22.5	37.0
122.750000	22.5	37.0
122.833300	22.5	37.0
122.916700	22.5	37.0
123.000000	22.5	37.0
123.083300	22.5	37.0
123.166700	22.5	37.0
123.250000	22.5	37.0
123.333300	22.5	37.0
123.416700	22.5	37.0
123.500000	22.5	37.0
123.583300	22.5	37.0
123.666700	22.5	37.0
123.750000	22.5	37.0
123.833300	22.5	37.0
123.916700	22.5	37.0
124.000000	22.5	37.0
124.083300	22.5	37.0
124.166700	23.0	37.0
124.250000	23.0	37.0
124.333300	23.0	37.0
124.416700	23.0	37.0
124.500000	23.0	37.0
124.583300	23.0	37.0
124.666700	23.0	37.0
124.750000	23.0	37.0
124.833300	23.0	37.0
124.916700	23.0	37.0
125.000000	23.0	37.0
125.083300	23.0	37.0
125.166700	23.5	37.0
125.250000	23.5	37.0
125.333300	23.5	37.0
125.416700	23.5	37.0
125.500000	23.5	37.0
125.583300	23.5	37.0
125.666700	23.5	37.0
125.750000	23.5	37.0
125.833300	23.5	37.0
125.916700	23.5	37.0
126.000000	23.5	37.0
126.083300	24.0	37.0
126.166700	24.0	37.0
126.250000	24.0	37.0
126.333300	24.0	37.0
126.416700	24.0	37.0
126.500000	24.0	37.0
126.583300	24.0	37.0
126.666700	24.0	37.0
126.750000	24.0	37.0
126.833300	24.0	37.0	24.0
126.916700	24.0	37.0
127.000000	24.0	37.0
127.083300	24.0	37.0
127.166700	24.0	37.0
127.250000	24.0	37.0
127.333300	24.0	37.0
127.416700	24.0	37.0
127.500000	24.0	37.0
127.583300	24.0	37.0
127.666700	24.0	37.0
127.750000	24.0	37.0
127.833300	24.0	37.0
127.916700	24.0	37.0
128.000000	23.5	37.0
128.083300	23.5	37.0
128.166700	23.5	37.0
128.250000	23.5	37.0
128.333300	23.5	37.0
128.416700	23.5	37.0
128.500000	23.5	37.0
128.583300	23.5	37.0
128.666700	23.5	37.0
128.750000	23.5	37.0
128.833300	23.5	37.0
128.916700	23.5	37.0
129.000000	23.5	37.0
129.083300	23.5	37.0
129.166700	23.5	37.0
129.250000	23.5	37.0
129.333300	23.5	37.0
129.416700	23.5	37.0
129.500000	23.5	37.0
129.583300	23.0	37.0
129.666700	23.0	37.0
129.750000	23.0	37.0
129.833300	23.0	37.0
129.916700	23.0	37.0
130.000000	23.0	37.0
130.083300	23.0	37.0
130.166700	23.0	37.0
130.250000	23.0	37.0
130.333300	23.0	37.0
130.416700	23.0	37.0
130.500000	23.0	37.0
130.583300	23.0	37.0
130.666700	23.0	37.0
130.750000	23.0	37.0
130.833300	23.0	37.0
130.916700	23.0	37.0
131.000000	23.0	37.0
131.083300	23.0	37.0
131.166700	22.5	37.0
131.250000	22.5	37.0
131.333300	22.5	37.0
131.416700	22.5	37.0
131.500000	22.5	37.0
131.583300	22.5	37.0
131.666700	22.5	37.0
131.750000	22.5	37.0
131.833300	22.5	37.0
131.916700	22.5	37.0
132.000000	22.5	37.0	22.5	37.0
132.083300	22.5	37.0
132.166700	22.5	37.0
132.250000	22.5	37.0
132.333300	22.5	37.0
132.416700	22.5	37.0
132.500000	22.5	37.0
132.583300	22.5	37.0
132.666700	22.5	37.0
132.750000	22.5	37.0
132.833300	22.5	37.0
132.916700	22.5	37.0
133.000000	22.0	37.0
133.083300	22.0	37.0
133.166700	22.0	37.0
133.250000	22.0	37.0
133.333300	22.0	37.0
133.416700	22.0	37.0
133.500000	22.0	37.0
133.583300	22.0	37.0
133.666700	22.0	37.0
133.750000	22.0	37.0
133.833300	22.0	37.0
133.916700	22.0	37.0
134.000000	22.0	37.0
134.083300	22.0	37.0
134.166700	22.0	37.0
134.250000	22.0	37.0
134.333300	22.0	37.0
134.416700	22.0	37.0
134.500000	22.0	37.0
134.583300	22.0	37.0
134.666700	22.0	37.0
134.750000	22.0	37.0
134.833300	22.0	37.0
134.916700	22.0	37.0
135.000000	22.0	37.0
135.083300	22.0	37.0
135.166700	22.0	37.0
135.250000	22.0	37.0
135.333300	22.0	37.0
135.416700	22.0	37.0
135.500000	22.0	37.0
135.583300	21.5	37.0
135.666700	21.5	37.0
135.750000	21.5	37.0
135.833300	21.5	37.0
135.916700	21.5	37.0
136.000000	21.5	37.0
136.083300	21.5	37.0
136.166700	21.5	37.0
136.250000	21.5	37.0
136.333300	21.5	37.0
136.416700	21.5	37.0
136.500000	21.5	37.0
136.583300	21.5	37.0
136.666700	21.5	37.0
136.750000	21.5	37.0
136.833300	21.5	37.0
136.916700	21.5	37.0
137.000000	21.5	37.0
137.083300	21.5	37.0
137.166700	21.5	37.0
137.250000	21.5	37.0
137.333300	21.5	37.0
137.416700	21.5	37.0
137.500000	21.5	37.0
137.583300	21.5	37.0
137.666700	21.5	37.0
137.750000	21.5	37.0
137.833300	21.5	37.0
137.916700	21.5	37.0
138.000000	21.5	37.0
138.083300	21.5	37.0
138.166700	21.5	37.0
138.250000	21.5	37.0
138.333300	21.5	37.0
138.416700	21.5	37.0
138.500000	21.5	37.0
138.583300	21.5	37.0
138.666700	21.5	37.0
138.750000	21.5	37.0
138.833300	21.5	37.0
138.916700	21.5	37.0
139.000000	21.5	37.0
139.083300	21.5	37.0
139.166700	21.5	37.0
139.250000	21.5	37.0
139.333300	21.5	37.0
139.416700	21.5	37.0
139.500000	21.5	37.0
139.583300	22.0	37.0
139.666700	22.0	37.0
139.750000	22.0	37.0
139.833300	22.0	37.0
139.916700	22.0	37.0
140.000000	22.0	37.0
140.083300	21.5	37.0
140.166700	21.5	37.0
140.250000	21.5	37.0
140.333300	21.5	37.0
140.416700	21.5	37.0
140.500000	21.5	37.0
140.583300	21.5	37.0
140.666700	21.5	37.0
140.750000	21.5	37.0
140.833300	21.5	37.0
140.916700	21.5	37.0
141.000000	21.5	37.0
141.083300	21.5	37.0
141.166700	21.5	37.0
141.250000	21.5	37.0
141.333300	21.5	37.0
141.416700	21.0	37.0
141.500000	21.0	37.0
141.583300	21.5	37.0
141.666700	21.5	37.0
141.750000	21.5	37.0
141.833300	21.5	37.0
141.916700	21.5	37.0
142.000000	21.5	37.0
142.083300	21.5	37.0
142.166700	21.5	37.0
142.250000	21.5	37.0
142.333300	21.5	37.0
142.416700	21.5	37.0
142.500000	21.5	37.0
142.583300	21.5	37.0
142.666700	21.5	37.0
142.750000	21.5	37.0
142.833300	21.5	37.0
142.916700	21.5	37.0
143.000000	21.5	37.0
143.083300	21.5	37.0
143.166700	21.5	37.0
143.250000	21.5	37.0
143.333300	21.5	37.0
143.416700	21.5	37.0
143.500000	21.5	37.0
143.583300	21.5	37.0
143.666700	21.5	37.0
143.750000	21.5	37.0
143.833300	21.5	37.0
143.916700	21.5	37.0
144.000000	21.5	37.0
144.083300	21.5	37.0
144.166700	21.5	37.0
144.250000	21.5	37.0
144.333300	21.5	37.0
144.416700	21.5	37.0
144.500000	21.5	37.0
144.583300	21.5	37.0
144.666700	21.5	37.0
144.750000	21.5	37.0
144.833300	22.0	37.0
144.916700	22.0	37.0
145.000000	22.0	37.0
145.083300	22.0	37.0
145.166700	22.0	37.0
145.250000	22.0	37.0
145.333300	22.0	37.0
145.416700	22.0	37.0
145.500000	22.0	37.0
145.583300	22.0	37.0
145.666700	22.0	37.0
145.750000	22.0	37.0
145.833300	22.0	37.0
145.916700	22.0	37.0
146.000000	22.0	37.0
146.083300	22.0	37.0
146.166700	22.0	37.0
146.250000	22.0	37.0
146.333300	22.0	37.0
146.416700	22.0	37.0
146.500000	22.0	37.0
146.583300	22.0	37.0
146.666700	22.0	37.0
146.750000	22.0	37.0
146.833300	22.0	37.0
146.916700	22.0	37.0
147.000000	22.0	37.0
147.083300	22.0	37.0
147.166700	22.0	37.0
147.250000	22.0	37.0
147.333300	22.0	37.0
147.416700	22.0	37.0
147.500000	22.0	37.0
147.583300	22.0	37.0
147.666700	22.0	37.0
147.750000	22.0	37.0
147.833300	22.0	37.0
147.916700	22.0	37.0
148.000000	22.5	37.0
148.083300	22.0	37.0
148.166700	22.0	37.0
148.250000	22.0	37.0
148.333300	22.0	37.0
148.416700	22.0	37.0
148.500000	22.5	37.0
148.583300	22.5	37.0
148.666700	22.5	37.0
148.750000	22.5	37.0
148.833300	22.5	37.0
148.916700	22.5	37.0
149.000000	22.5	37.0
149.083300	22.5	37.0
149.166700	22.5	37.0
149.250000	22.5	37.0
149.333300	23.0	37.0
149.416700	23.0	37.0
149.500000	23.0	37.0
149.583300	23.0	37.0
149.666700	23.0	37.0
149.750000	23.0	37.0
149.833300	23.0	37.0
149.916700	23.0	37.0
150.000000	23.0	37.0
150.083300	23.0	37.0
150.166700	23.0	37.0
150.250000	23.0	37.0
150.333300	23.0	37.0
150.416700	23.0	37.0
150.500000	23.0	37.0
150.583300	23.0	37.0
150.666700	23.5	37.0
150.750000	23.5	37.0
150.833300	23.5	37.0
150.916700	23.5	37.0
151.000000	23.5	37.0
151.083300	23.5	37.0
151.166700	23.5	37.0
151.250000	23.0	37.0
151.333300	23.0	37.0
151.416700	23.0	37.0
151.500000	23.0	37.0
151.583300	23.0	37.0
151.666700	23.0	37.0
151.750000	23.0	37.0
151.833300	23.0	37.0
151.916700	23.0	37.0
152.000000	23.0	37.0
152.083300	23.0	37.0
152.166700	23.0	37.0
152.250000	23.0	37.0
152.333300	23.0	37.0
152.416700	23.0	37.0
152.500000	23.0	37.0
152.583300	23.0	37.0
152.666700	23.0	37.0
152.750000	23.0	37.0
152.833300	22.5	37.0
152.916700	22.5	37.0
153.000000	22.5	37.0
153.083300	22.5	37.0
153.166700	22.5	37.0
153.250000	22.5	37.0
153.333300	22.5	37.0
153.416700	22.5	37.0
153.500000	22.5	37.0
153.583300	22.5	37.0
153.666700	22.5	37.0
153.750000	22.5	37.0
153.833300	22.5	37.0
153.916700	22.0	37.0
154.000000	22.0	37.0
154.083300	22.0	37.0
154.166700	22.0	37.0
154.250000	22.0	37.0
154.333300	22.0	37.0
154.416700	22.0	37.0
154.500000	22.0	37.0
154.583300	22.0	37.0
154.666700	22.0	37.0
154.750000	22.0	37.0
154.833300	22.0	37.0
154.916700	22.0	37.0
155.000000	22.0	37.0
155.083300	22.0	37.0
155.166700	22.0	37.0
155.250000	21.5	37.0
155.333300	21.5	37.0
155.416700	21.5	37.0
155.500000	21.5	37.0
155.583300	21.5	37.0
155.666700	21.5	37.0
155.750000	21.5	37.0
155.833300	21.5	37.0
155.916700	21.5	37.0
156.000000	21.5	37.0	21.5	37.0
156.083300	21.5	37.0
156.166700	21.5	37.0
156.250000	21.5	37.0
156.333300	21.5	37.0
156.416700	21.5	37.0
156.500000	21.5	37.0
156.583300	21.5	37.0
156.666700	21.5	37.0
156.750000	21.5	37.0
156.833300	21.5	37.0
156.916700	21.0	37.0
157.000000	21.0	37.0
157.083300	21.0	37.0
157.166700	21.0	37.0
157.250000	21.0	37.0
157.333300	21.0	37.0
157.416700	21.0	37.0
157.500000	21.0	37.0
157.583300	21.0	37.0
157.666700	21.0	37.0
157.750000	21.0	37.0
157.833300	21.0	37.0
157.916700	21.0	37.0
158.000000	21.0	37.0
158.083300	21.0	37.0
158.166700	21.0	37.0
158.250000	21.0	37.0
158.333300	21.0	37.0
158.416700	21.0	37.0
158.500000	21.0	37.0
158.583300	21.0	37.0
158.666700	21.0	37.0
158.750000	21.0	37.0
158.833300	21.0	37.0
158.916700	20.5	37.0
159.000000	20.5	37.0
159.083300	20.5	37.0
159.166700	20.5	37.0
159.250000	20.5	37.0
159.333300	20.5	37.0
159.416700	20.5	37.0
159.500000	20.5	37.0
159.583300	20.5	37.0
159.666700	20.5	37.0
159.750000	20.5	37.0
159.833300	20.5	37.0
159.916700	20.5	37.0
160.000000	20.5	37.0
160.083300	20.5	37.0
160.166700	20.5	37.0
160.250000	20.5	37.0
160.333300	20.5	37.0
160.416700	20.5	37.0
160.500000	20.5	37.0
160.583300	20.5	37.0
160.666700	20.5	37.0
160.750000	20.5	37.0
160.833300	20.5	37.0
160.916700	20.5	37.0
161.000000	20.5	37.0
161.083300	20.5	37.0
161.166700	20.5	37.0
161.250000	20.0	37.0
161.333300	20.0	37.0
161.416700	20.0	37.0
161.500000	20.0	37.0
161.583300	20.0	37.0
161.666700	20.0	37.0
161.750000	20.0	37.0
161.833300	20.0	37.0
161.916700	20.0	37.0
162.000000	20.0	37.0
162.083300	20.5	37.0
162.166700	20.5	37.0
162.250000	20.5	37.0
162.333300	20.5	37.5
162.416700	20.5	37.0
162.500000	20.5	37.0
162.583300	20.5	37.0
162.666700	20.0	37.0
162.750000	20.0	37.0
162.833300	20.0	37.0
162.916700	20.0	37.0
163.000000	20.0	37.0
163.083300	20.0	37.0
163.166700	20.0	37.0
163.250000	20.0	37.0
163.333300	20.0	37.0
163.416700	20.0	37.0
163.500000	20.0	37.0
163.583300	20.0	37.0
163.666700	20.0	37.0
163.750000	20.0	37.0
163.833300	20.0	37.0
163.916700	20.0	37.0
164.000000	20.0	37.0
164.083300	20.0	37.0
164.166700	20.0	37.0
164.250000	20.0	37.0
164.333300	20.0	37.0
164.416700	20.0	37.0
164.500000	20.0	37.0
164.583300	20.0	37.0
164.666700	20.0	37.0
164.750000	20.0	37.0
164.833300	20.0	37.0
164.916700	20.0	37.0
165.000000	20.0	37.0
165.083300	20.0	37.0
165.166700	20.0	37.0
165.250000	20.0	37.0
165.333300	20.0	37.0
165.416700	20.0	37.0
165.500000	20.0	37.0
165.583300	20.0	37.0
165.666700	20.0	37.0
165.750000	20.0	37.0
165.833300	20.5	37.0
165.916700	20.5	37.0
166.000000	20.5	37.0
166.083300	20.5	37.0
166.166700	20.5	37.0
166.250000	20.5	37.0
166.333300	20.5	37.0
166.416700	20.5	37.0
166.500000	20.5	37.0
[truncated: 18 more rows]
