# Supplementary material for: A Temperature-Monitoring Vaginal Ring for Measuring Adherence
Source: PLoS One. 2015 May 12;10(5):e0125682. doi: 10.1371/journal.pone.0125682 (PMC4429109; doi:10.1371/journal.pone.0125682)
Supplement: S1 Dataset — (ZIP) [file pone.0125682.s001.zip › P1 & 2 nano-T (hr) 1.csv]

Time (hr)	Trial 1	Trial 2	Trial 3	Lab Control
0.000000	36.20	36.10	36.20	36.10
0.1333333	36.28	36.10
0.2666667	36.58	36.49
0.400000	36.64	36.58
0.5333334	36.67	36.60
0.6666667	36.67	36.60
0.800000	36.67	36.60
0.9333333	36.61	36.58
1.066667	36.67	36.60
1.200000	36.67	36.60
1.333333	36.67	36.60
1.466667	36.67	36.60
1.600000	36.64	36.60
1.733333	36.58	36.52
1.866667	36.67	36.60
2.000000	36.67	36.60
2.133333	36.61	36.55
2.266667	36.67	36.60
2.400000	36.67	36.60
2.533333	36.67	36.60
2.666667	36.67	36.60
2.800000	36.67	36.60
2.933333	36.61	36.58
3.066667	36.67	36.60
3.200000	36.67	36.60
3.333333	36.53	36.41
3.466667	36.50	36.44
3.600000	36.53	36.41
3.733333	36.55	36.49
3.866667	36.58	36.49
4.000000	36.58	36.52
4.133333	36.67	36.60
4.266667	36.67	36.60
4.400000	36.67	36.60
4.533333	36.67	36.60
4.666667	36.69	36.63
4.800000	36.67	36.63
4.933333	36.67	36.63
5.066667	36.67	36.60
5.200000	36.75	36.71
5.333333	36.69	36.63
5.466667	36.69	36.63
5.600000	36.67	36.63
5.733333	36.67	36.60
5.866667	36.67	36.60
6.000000	36.67	36.60
6.133333	36.67	36.60
6.266667	36.67	36.60
6.400000	36.67	36.60
6.533333	36.67	36.60
6.666667	36.67	36.63
6.800000	36.67	36.60
6.933333	36.67	36.60
7.066667	36.67	36.60
7.200000	36.67	36.60
7.333333	36.67	36.60
7.466667	36.61	36.58
7.600000	36.67	36.60
7.733333	36.67	36.60
7.866667	36.64	36.60
8.000000	36.69	36.63
8.133333	36.67	36.60
8.266666	36.67	36.60
8.400000	36.69	36.63
8.533334	36.67	36.63
8.666667	36.67	36.60
8.800000	36.75	36.71
8.933333	36.67	36.60
9.066667	36.67	36.60
9.200000	36.67	36.60
9.333333	36.72	36.66
9.466666	36.72	36.71
9.600000	36.69	36.69
9.733334	36.67	36.63
9.866667	36.67	36.63
10.000000	36.67	36.60
10.133330	36.69	36.60
10.266670	36.78	36.71
10.400000	36.72	36.71
10.533330	36.67	36.66
10.666670	36.67	36.60
10.800000	36.72	36.66
10.933330	36.78	36.71
11.066670	36.67	36.66
11.200000	36.69	36.63
11.333330	36.67	36.63
11.466670	36.67	36.60
11.600000	36.67	36.63
11.733330	36.67	36.63
11.866670	36.78	36.71
12.000000	36.75	36.71
12.133330	36.69	36.71
12.266670	36.67	36.63
12.400000	36.69	36.69
12.533330	36.75	36.71
12.666670	36.83	36.74
12.800000	36.78	36.71
12.933330	36.72	36.71
13.066670	36.69	36.66
13.200000	36.72	36.69
13.333330	36.69	36.66
13.466670	36.75	36.69
13.600000	36.67	36.63
13.733330	36.72	36.71
13.866670	36.69	36.66
14.000000	36.72	36.63
14.133330	36.78	36.71
14.266670	36.69	36.66
14.400000	36.72	36.69
14.533330	36.72	36.63
14.666670	36.75	36.71
14.800000	36.75	36.69
14.933330	36.72	36.71
15.066670	36.67	36.66
15.200000	36.72	36.69
15.333330	36.75	36.71
15.466670	36.75	36.71
15.600000	36.69	36.69
15.733330	36.69	36.66
15.866670	36.75	36.71
16.000000	36.72	36.71
16.133330	36.72	36.71
16.266670	36.78	36.71
16.400000	36.75	36.71
16.533330	36.75	36.71
16.666670	36.75	36.71
16.800000	36.69	36.66
16.933330	36.75	36.71
17.066670	36.78	36.71
17.200000	36.78	36.71
17.333330	36.75	36.71
17.466670	36.75	36.71
17.600000	36.75	36.71
17.733330	36.72	36.63
17.866670	36.78	36.71
18.000000	36.75	36.71
18.133330	36.78	36.71
18.266670	36.75	36.71
18.400000	36.78	36.71
18.533330	36.78	36.74
18.666670	36.75	36.71
18.800000	36.75	36.69
18.933330	36.78	36.71
19.066670	36.78	36.71
19.200000	36.78	36.71
19.333330	36.78	36.74
19.466670	36.78	36.71
19.600000	36.78	36.71
19.733330	36.78	36.71
19.866670	36.75	36.69
20.000000	36.78	36.71
20.133330	36.75	36.71
20.266670	36.78	36.71
20.400000	36.78	36.71
20.533330	36.78	36.71
20.666670	36.75	36.71
20.800000	36.78	36.71
20.933330	36.78	36.71
21.066670	36.78	36.71
21.200000	36.78	36.71
21.333330	36.78	36.71
21.466670	36.78	36.71
21.600000	36.72	36.71
21.733330	36.75	36.71
21.866670	36.75	36.71
22.000000	36.78	36.71
22.133330	36.75	36.71
22.266670	36.72	36.69
22.400000	36.72	36.69
22.533330	36.75	36.71
22.666670	36.69	36.63
22.800000	36.78	36.71
22.933330	36.75	36.71
23.066670	36.78	36.71
23.200000	36.69	36.63
23.333330	36.69	36.63
23.466670	36.75	36.71
23.600000	36.78	36.71
23.733330	36.67	36.60
23.866670	36.69	36.66
24.000000	36.67	36.63
24.133330	36.72	36.66
24.266670	36.67	36.63
24.400000	36.72	36.63	36.72	36.63
24.533330	36.69	36.63
24.666670	36.69	36.69
24.800000	36.69	36.63
24.933330	36.72	36.69
25.066670	36.72	36.69
25.200000	36.69	36.66
25.333330	36.75	36.66
25.466670	36.78	36.71
25.600000	36.75	36.71
25.733330	36.67	36.63
25.866670	36.72	36.69
26.000000	36.69	36.71
26.133330	36.67	36.63
26.266670	36.67	36.63
26.400000	36.69	36.66
26.533330	36.78	36.71
26.666670	36.72	36.69
26.800000	36.72	36.71
26.933330	36.67	36.63
27.066670	36.67	36.66
27.200000	36.55	36.55
27.333330	36.72	36.58
27.466670	36.72	36.60
27.600000	36.78	36.63
27.733330	36.75	36.63
27.866670	36.67	36.60
28.000000	36.64	36.58
28.133330	36.67	36.58
28.266670	36.67	36.58
28.400000	36.67	36.60
28.533330	36.61	36.55
28.666670	36.67	36.60
28.800000	36.61	36.52
28.933330	36.58	36.55
29.066670	36.55	36.49
29.200000	36.64	36.60
29.333330	36.55	36.60
29.466670	36.58	36.52
29.600000	36.67	36.60
29.733330	36.58	36.58
29.866670	36.61	36.60
30.000000	36.58	36.52
30.133330	36.55	36.49
30.266670	36.55	36.49
30.400000	36.58	36.58
30.533330	36.55	36.52
30.666670	36.58	36.58
30.800000	36.61	36.55
30.933330	36.64	36.60
31.066670	36.55	36.52
31.200000	36.67	36.63
31.333330	36.64	36.60
31.466670	36.58	36.55
31.600000	36.58	36.52
31.733330	36.58	36.52
31.866670	36.55	36.52
32.000000	36.55	36.49
32.133340	36.58	36.52
32.266670	36.64	36.60
32.400000	36.55	36.52
32.533330	36.55	36.55
32.666670	36.55	36.49
32.800000	36.55	36.52
32.933330	36.61	36.60
33.066670	36.55	36.52
33.200000	36.55	36.52
33.333330	36.67	36.60
33.466670	36.61	36.60
33.600000	36.58	36.60
33.733330	36.55	36.49
33.866660	36.55	36.52
34.000000	36.55	36.52
34.133340	36.55	36.49
34.266670	36.58	36.55
34.400000	36.55	36.52
34.533330	36.55	36.52
34.666670	36.55	36.52
34.800000	36.55	36.52
34.933330	36.67	36.60
35.066670	36.67	36.60
35.200000	36.55	36.55
35.333330	36.64	36.58
35.466670	36.64	36.55
35.600000	36.58	36.60
35.733330	36.64	36.55
35.866660	36.61	36.60
36.000000	36.58	36.52
36.133340	36.67	36.60
36.266670	36.64	36.60
36.400000	36.55	36.49
36.533330	36.58	36.52
36.666670	36.58	36.55
36.800000	36.67	36.60
36.933330	36.64	36.60
37.066670	36.67	36.60
37.200000	36.61	36.60
37.333330	36.61	36.60
37.466670	36.55	36.52
37.600000	36.67	36.60
37.733330	36.67	36.60
37.866660	36.67	36.63
38.000000	36.67	36.60
38.133340	36.67	36.60
38.266670	36.67	36.60
38.400000	36.64	36.60
38.533330	36.67	36.60
38.666670	36.67	36.60
38.800000	36.67	36.60
38.933330	36.58	36.58
39.066670	36.58	36.52
39.200000	36.67	36.60
39.333330	36.67	36.60
39.466670	36.67	36.60
39.600000	36.55	36.52
39.733330	36.58	36.55
39.866660	36.67	36.60
40.000000	36.67	36.60
40.133340	36.67	36.60
40.266670	36.58	36.55
40.400000	36.58	36.52
40.533330	36.67	36.60
40.666670	36.58	36.52
40.800000	36.67	36.60
40.933330	36.58	36.55
41.066670	36.58	36.55
41.200000	36.67	36.60
41.333330	36.67	36.63
41.466670	36.67	36.63
41.600000	36.64	36.60
41.733330	36.58	36.55
41.866660	36.67	36.60
42.000000	36.58	36.52
42.133340	36.67	36.60
42.266670	36.67	36.60
42.400000	36.67	36.60
42.533330	36.61	36.60
42.666670	36.58	36.55
42.800000	36.67	36.60
42.933330	36.64	36.60
43.066670	36.67	36.60
43.200000	36.67	36.60
43.333330	36.64	36.60
43.466670	36.58	36.60
43.600000	36.61	36.55
43.733330	36.67	36.60
43.866660	36.67	36.60
44.000000	36.61	36.55
44.133340	36.67	36.60
44.266670	36.61	36.58
44.400000	36.67	36.60
44.533330	36.67	36.60
44.666670	36.67	36.60
44.800000	36.67	36.60
44.933330	36.61	36.60
45.066670	36.67	36.60
45.200000	36.67	36.60
45.333330	36.67	36.60
45.466670	36.61	36.58
45.600000	36.67	36.60
45.733330	36.67	36.60
45.866660	36.58	36.55
46.000000	36.67	36.60
46.133340	36.67	36.60
46.266670	36.61	36.58
46.400000	36.67	36.63
46.533330	36.67	36.60
46.666670	36.64	36.60
46.800000	36.61	36.60
46.933330	36.67	36.60
47.066670	36.67	36.60
47.200000	36.58	36.60
47.333330	36.64	36.60
47.466670	36.67	36.60
47.600000	36.64	36.60
47.733330	36.64	36.58
47.866660	36.67	36.60
48.000000	36.67	36.60	36.67	36.60
48.133340	36.61	36.60
48.266670	36.67	36.60
48.400000	36.58	36.60
48.533330	36.64	36.60
48.666670	36.64	36.60
48.800000	36.61	36.58
48.933330	36.67	36.60
49.066670	36.67	36.60
49.200000	36.61	36.60
49.333330	36.61	36.60
49.466670	36.67	36.60
49.600000	36.58	36.58
49.733330	36.67	36.60
49.866660	36.67	36.60
50.000000	36.67	36.60
50.133340	36.67	36.60
50.266670	36.67	36.63
50.400000	36.67	36.60
50.533330	36.67	36.60
50.666670	36.67	36.63
50.800000	36.67	36.60
50.933330	36.67	36.60
51.066670	36.67	36.60
51.200000	36.67	36.60
51.333330	36.61	36.60
51.466670	36.67	36.60
51.600000	36.67	36.60
51.733330	36.64	36.60
51.866660	36.67	36.60
52.000000	36.64	36.60
52.133340	36.64	36.60
52.266670	36.67	36.58
52.400000	36.67	36.60
52.533330	36.67	36.60
52.666670	36.67	36.60
52.800000	36.67	36.60
52.933330	36.67	36.60
53.066670	36.67	36.60
53.200000	36.67	36.63
53.333330	36.67	36.60
53.466670	36.64	36.60
53.600000	36.67	36.60
53.733330	36.67	36.60
53.866660	36.67	36.60
54.000000	36.67	36.60
54.133340	36.67	36.63
54.266670	36.67	36.60
54.400000	36.67	36.60
54.533330	36.64	36.60
54.666670	36.67	36.60
54.800000	36.67	36.60
54.933330	36.67	36.60
55.066670	36.61	36.60
55.200000	36.67	36.58
55.333330	36.67	36.60
55.466670	36.67	36.60
55.600000	36.67	36.63
55.733330	36.64	36.60
55.866660	36.61	36.60
56.000000	36.64	36.60
56.133340	36.64	36.60
56.266670	36.67	36.60
56.400000	36.61	36.60
56.533330	36.67	36.60
56.666670	36.67	36.60
56.800000	36.67	36.60
56.933330	36.67	36.60
57.066670	36.67	36.60
57.200000	36.64	36.60
57.333330	36.64	36.55
57.466670	36.67	36.60
57.600000	36.64	36.60
57.733330	36.67	36.60
57.866660	36.58	36.60
58.000000	36.67	36.60
58.133340	36.64	36.58
58.266670	36.67	36.63
58.400000	36.67	36.60
58.533330	36.67	36.63
58.666670	36.67	36.60
58.800000	36.58	36.55
58.933330	36.67	36.60
59.066670	36.67	36.60
59.200000	36.67	36.66
59.333330	36.67	36.60
59.466670	36.67	36.60
59.600000	36.67	36.60
59.733330	36.67	36.60
59.866660	36.67	36.60
60.000000	36.67	36.60
60.133340	36.67	36.63
60.266670	36.64	36.60
60.400000	36.61	36.60
60.533330	36.67	36.60
60.666670	36.67	36.60
60.800000	36.67	36.60
60.933330	36.67	36.60
61.066670	36.67	36.60
61.200000	36.64	36.60
61.333330	36.67	36.60
61.466670	36.69	36.63
61.600000	36.61	36.58
61.733330	36.67	36.60
61.866660	36.67	36.60
62.000000	36.67	36.60
62.133340	36.58	36.60
62.266670	36.67	36.60
62.400000	36.67	36.60
62.533330	36.67	36.63
62.666670	36.67	36.60
62.800000	36.67	36.60
62.933330	36.64	36.60
63.066670	36.67	36.60
63.200000	36.67	36.60
63.333330	36.67	36.60
63.466670	36.67	36.60
63.600000	36.67	36.60
63.733330	36.67	36.66
63.866660	36.67	36.60
64.000000	36.67	36.60
64.133330	36.67	36.60
64.266670	36.67	36.60
64.400000	36.67	36.60
64.533330	36.67	36.60
64.666660	36.67	36.60
64.800000	36.67	36.60
64.933330	36.67	36.60
65.066670	36.67	36.60
65.200000	36.67	36.60
65.333340	36.67	36.66
65.466670	36.67	36.63
65.600000	36.67	36.60
65.733330	36.67	36.60
65.866670	36.67	36.63
66.000000	36.67	36.60
66.133330	36.67	36.60
66.266670	36.67	36.63
66.400000	36.67	36.60
66.533330	36.64	36.60
66.666660	36.67	36.60
66.800000	36.67	36.60
66.933330	36.67	36.60
67.066670	36.67	36.63
67.200000	36.67	36.60
67.333340	36.67	36.60
67.466670	36.67	36.60
67.600000	36.67	36.63
67.733330	36.67	36.60
67.866670	36.67	36.63
68.000000	36.67	36.63
68.133330	36.67	36.63
68.266670	36.67	36.63
68.400000	36.67	36.60
68.533330	36.69	36.66
68.666660	36.69	36.63
68.800000	36.67	36.60
68.933330	36.69	36.63
69.066670	36.67	36.66
69.200000	36.67	36.60
69.333340	36.72	36.66
69.466670	36.67	36.63
69.600000	36.67	36.60
69.733330	36.67	36.63
69.866670	36.67	36.63
70.000000	36.67	36.60
70.133330	36.67	36.60
70.266670	36.67	36.60
70.400000	36.67	36.60
70.533330	36.67	36.60
70.666660	36.67	36.60
70.800000	36.67	36.60
70.933330	36.67	36.60
71.066670	36.67	36.60
71.200000	36.67	36.60
71.333340	36.67	36.60
71.466670	36.67	36.60
71.600000	36.67	36.60
71.733330	36.67	36.60
71.866670	36.61	36.60
72.000000	36.67	36.60	36.67	36.60
72.133330	36.67	36.60
72.266670	36.69	36.63
72.400000	36.67	36.63
72.533330	36.58	36.58
72.666660	36.67	36.60
72.800000	36.67	36.60
72.933330	36.67	36.60
73.066670	36.61	36.58
73.200000	36.67	36.60
73.333340	36.67	36.60
73.466670	36.67	36.60
73.600000	36.67	36.60
73.733330	36.67	36.66
73.866670	36.64	36.60
74.000000	36.67	36.63
74.133330	36.67	36.60
74.266670	36.67	36.60
74.400000	36.67	36.63
74.533330	36.67	36.60
74.666660	36.64	36.60
74.800000	36.67	36.60
74.933330	36.58	36.58
75.066670	36.67	36.60
75.200000	36.61	36.58
75.333340	36.67	36.60
75.466670	36.67	36.60
75.600000	36.67	36.60
75.733330	36.61	36.55
75.866670	36.67	36.63
76.000000	36.61	36.58
76.133330	36.61	36.58
76.266670	36.64	36.60
76.400000	36.58	36.55
76.533330	36.64	36.58
76.666660	36.61	36.55
76.800000	36.61	36.55
76.933330	36.58	36.55
77.066670	36.67	36.60
77.200000	36.64	36.60
77.333340	36.67	36.60
77.466670	36.67	36.60
77.600000	36.58	36.60
77.733330	36.58	36.55
77.866670	36.67	36.60
78.000000	36.67	36.60
78.133330	36.58	36.55
78.266670	36.61	36.60
78.400000	36.67	36.60
78.533330	36.67	36.60
78.666660	36.61	36.55
78.800000	36.67	36.58
78.933330	36.67	36.60
79.066670	36.58	36.55
79.200000	36.61	36.58
79.333340	36.64	36.60
79.466670	36.58	36.58
79.600000	36.61	36.58
79.733330	36.64	36.60
79.866670	36.58	36.58
80.000000	36.67	36.60
80.133330	36.55	36.55
80.266670	36.61	36.58
80.400000	36.61	36.60
80.533330	36.58	36.55
80.666660	36.61	36.58
80.800000	36.58	36.52
80.933330	36.67	36.60
81.066670	36.67	36.60
81.200000	36.64	36.60
81.333340	36.67	36.60
81.466670	36.67	36.63
81.600000	36.64	36.60
81.733330	36.58	36.52
81.866670	36.67	36.60
82.000000	36.67	36.60
82.133330	36.58	36.55
82.266670	36.67	36.60
82.400000	36.67	36.60
82.533330	36.58	36.58
82.666660	36.61	36.60
82.800000	36.67	36.60
82.933330	36.61	36.55
83.066670	36.67	36.60
83.200000	36.67	36.60
83.333340	36.67	36.60
83.466670	36.67	36.60
83.600000	36.61	36.55
83.733330	36.67	36.60
83.866670	36.67	36.60
84.000000	36.67	36.60
84.133330	36.67	36.60
84.266670	36.67	36.63
84.400000	36.55	36.52
84.533330	36.64	36.60
84.666660	36.58	36.60
84.800000	36.67	36.60
84.933330	36.67	36.60
85.066670	36.67	36.60
85.200000	36.67	36.60
85.333340	36.67	36.60
85.466670	36.67	36.60
85.600000	36.64	36.60
85.733330	36.61	36.60
85.866670	36.58	36.55
86.000000	36.67	36.60
86.133330	36.64	36.60
86.266670	36.58	36.58
86.400000	36.67	36.60
86.533330	36.61	36.58
86.666660	36.67	36.60
86.800000	36.69	36.69
86.933330	36.67	36.63
87.066670	36.67	36.60
87.200000	36.67	36.60
87.333340	36.69	36.66
87.466670	36.67	36.63
87.600000	36.67	36.60
87.733330	36.58	36.58
87.866670	36.58	36.60
88.000000	36.64	36.60
88.133330	36.58	36.55
88.266670	36.67	36.60
88.400000	36.67	36.60
88.533330	36.67	36.60
88.666660	36.61	36.60
88.800000	36.67	36.60
88.933330	36.67	36.60
89.066670	36.67	36.60
89.200000	36.67	36.60
89.333340	36.67	36.60
89.466670	36.67	36.60
89.600000	36.67	36.60
89.733330	36.67	36.60
89.866670	36.67	36.60
90.000000	36.67	36.60
90.133330	36.67	36.63
90.266670	36.67	36.60
90.400000	36.64	36.60
90.533330	36.67	36.60
90.666660	36.69	36.69
90.800000	36.67	36.60
90.933330	36.67	36.60
91.066670	36.67	36.60
91.200000	36.67	36.63
91.333340	36.67	36.63
91.466670	36.69	36.63
91.600000	36.64	36.60
91.733330	36.67	36.60
91.866670	36.67	36.60
92.000000	36.67	36.63
92.133330	36.67	36.60
92.266670	36.67	36.63
92.400000	36.69	36.66
92.533330	36.67	36.63
92.666660	36.67	36.63
92.800000	36.67	36.60
92.933330	36.67	36.60
93.066670	36.67	36.60
93.200000	36.67	36.60
93.333340	36.67	36.63
93.466670	36.67	36.60
93.600000	36.67	36.66
93.733330	36.67	36.63
93.866670	36.69	36.69
94.000000	36.67	36.60
94.133330	36.67	36.60
94.266670	36.67	36.60
94.400000	36.67	36.60
94.533330	36.67	36.63
94.666660	36.67	36.60
94.800000	36.67	36.63
94.933330	36.69	36.63
95.066670	36.67	36.60
95.200000	36.67	36.63
95.333340	36.67	36.60
95.466670	36.67	36.60
95.600000	36.67	36.60
95.733330	36.67	36.60
95.866670	36.64	36.60
96.000000	36.67	36.63
96.133330	36.67	36.60
96.266670	36.67	36.60
96.400000	36.67	36.63	36.67	36.63
96.533330	36.67	36.63
96.666660	36.67	36.63
96.800000	36.67	36.63
96.933330	36.67	36.60
97.066670	36.67	36.63
97.200000	36.67	36.63
97.333340	36.67	36.58
97.466670	36.67	36.60
97.600000	36.64	36.60
97.733330	36.67	36.60
97.866670	36.64	36.60
98.000000	36.67	36.60
98.133330	36.67	36.60
98.266670	36.61	36.58
98.400000	36.67	36.63
98.533330	36.58	36.55		36.55
98.666660	36.61	23.41		23.41
98.800000	36.67	20.69		20.69
98.933330	36.67	20.96
99.066670	36.67	21.42
99.200000	36.67	21.88
99.333340	36.67	22.24
99.466670	36.69	22.51
99.600000	36.69	22.63
99.733330	36.69	22.66
99.866670	36.69	22.63
100.000000	36.72	22.66
100.133300	36.69	22.63
100.266700	36.75	22.66
100.400000	36.69	22.66
100.533300	36.69	22.66
100.666700	36.69	22.63
100.800000	36.75	22.63
100.933300	36.78	22.66
101.066700	36.67	22.99
101.200000	36.67	23.14
101.333300	36.75	23.23
101.466700	36.72	23.29
101.600000	36.78	23.35
101.733300	36.69	23.44
101.866700	36.67	23.44
102.000000	36.69	23.47
102.133300	36.69	23.47
102.266700	36.67	23.47
102.400000	36.67	23.50
102.533300	36.67	23.47
102.666700	36.67	23.50
102.800000	36.69	23.50
102.933300	36.67	23.59		23.59
103.066700	36.67	23.53
103.200000	36.69	23.50
103.333300	36.67	23.47
103.466700	36.67	23.44
103.600000	36.67	23.35
103.733300	36.67	23.23
103.866700	36.67	23.17
104.000000	36.67	23.11
104.133300	36.67	23.08
104.266700	36.69	23.02
104.400000	36.69	23.02
104.533300	36.69	22.99
104.666700	36.67	22.93
104.800000	36.69	22.90
104.933300	36.69	22.87
105.066700	36.72	22.87
105.200000	36.72	22.84
105.333300	36.67	22.81
105.466700	36.72	22.78
105.600000	36.67	22.75
105.733300	36.69	22.69
105.866700	36.72	22.63
106.000000	36.69	22.63
106.133300	36.67	22.63
106.266700	36.72	22.54
106.400000	36.69	22.51
106.533300	36.72	22.48
106.666700	36.67	22.42
106.800000	36.75	22.42
106.933300	36.72	22.39
107.066700	36.69	22.39
107.200000	36.72	22.36
107.333300	36.72	22.33
107.466700	36.72	22.30
107.600000	36.72	22.30
107.733300	36.75	22.27
107.866700	36.78	22.27
108.000000	36.75	22.21
108.133300	36.78	22.15
108.266700	36.67	22.15
108.400000	36.78	22.15
108.533300	36.75	22.15
108.666700	36.78	22.06
108.800000	36.72	21.97
108.933300	36.69	21.94
109.066700	36.78	21.91
109.200000	36.69	21.91
109.333300	36.78	21.79
109.466700	36.78	21.73
109.600000	36.78	21.67
109.733300	36.75	21.61
109.866700	36.78	21.64
110.000000	36.78	21.58
110.133300	36.78	21.58
110.266700	36.78	21.55
110.400000	36.78	21.48
110.533300	36.78	21.36
110.666700	36.78	21.42
110.800000	36.78	21.42
110.933300	36.78	21.42
111.066700	36.78	21.42
111.200000	36.78	21.36
111.333300	36.78	21.33
111.466700	36.78	21.33
111.600000	36.78	21.30
111.733300	36.78	21.30
111.866700	36.78	21.30
112.000000	36.78	21.30
112.133300	36.78	21.30
112.266700	36.78	21.30
112.400000	36.80	21.27
112.533300	36.72	21.27
112.666700	36.78	21.27
112.800000	36.78	21.27
112.933300	36.78	21.21
113.066700	36.75	21.21
113.200000	36.78	21.18
113.333300	36.80	21.18
113.466700	36.78	21.18
113.600000	36.78	21.18
113.733300	36.78	21.18
113.866700	36.80	21.18
114.000000	36.75	21.21
114.133300	36.78	21.27
114.266700	36.78	21.42
114.400000	36.75	21.45
114.533300	36.78	21.51
114.666700	36.78	21.55
114.800000	36.78	21.55
114.933300	36.75	21.55
115.066700	36.78	21.55
115.200000	36.78	21.58
115.333300	36.78	21.58
115.466700	36.78	21.64
115.600000	36.72	21.67
115.733300	36.78	21.67
115.866700	36.78	21.67
116.000000	36.75	21.45
116.133300	36.78	21.27
116.266700	36.78	21.18
116.400000	36.69	21.09
116.533300	36.78	21.06
116.666700	36.78	21.02
116.800000	36.78	21.02
116.933300	36.78	21.02
117.066700	36.80	20.96
117.200000	36.78	20.96
117.333300	36.78	20.93
117.466700	36.80	20.93
117.600000	36.78	20.93
117.733300	36.78	20.96
117.866700	36.78	21.06
118.000000	36.78	21.06
118.133300	36.89	21.06
118.266700	36.78	21.09
118.400000	36.80	21.18
118.533300	36.78	21.18
118.666700	36.78	21.27
118.800000	36.78	21.30
118.933300	36.78	21.30
119.066700	36.78	21.33
119.200000	36.78	21.33
119.333300	36.78	21.42
119.466700	36.78	21.45
119.600000	36.78	21.51
119.733300	36.80	21.55
119.866700	36.78	21.55
120.000000	36.78	21.67	36.78	21.67
120.133300	36.78	21.70
120.266700	36.78	21.70
120.400000	36.78	21.73
120.533300	36.78	21.79
120.666700	36.75	21.79
120.800000	36.78	21.82
120.933300	36.78	21.91
121.066700	36.78	21.91
121.200000	36.78	22.03
121.333300	36.78	22.06
121.466700	36.78	22.15
121.600000	36.75	22.15
121.733300	36.75	22.15
121.866700	36.78	22.15
122.000000	36.72	22.15
122.133300	36.75	22.15
122.266700	36.75	22.18
122.400000	36.78	22.21
122.533300	36.78	22.27
122.666700	36.75	22.36
122.800000	36.69	22.39
122.933300	36.78	22.42
123.066700	36.72	22.51
123.200000	36.67	22.54
123.333300	36.67	22.54
123.466700	36.67	22.54
123.600000	36.67	22.57
123.733300	36.72	22.63
123.866700	36.69	22.63
124.000000	36.67	22.72
124.133300	36.69	22.90
124.266700	36.75	22.90
124.400000	36.69	22.96
124.533300	36.69	22.99
124.666700	36.75	22.99
124.800000	36.69	22.99
124.933300	36.67	23.02
125.066700	36.67	23.29
125.200000	36.67	23.44
125.333300	36.69	23.59
125.466700	36.69	23.62
125.600000	36.72	23.74
125.733300	36.67	23.80
125.866700	36.67	23.82
126.000000	36.72	23.94
126.133300	36.67	24.00
126.266700	36.67	24.06
126.400000	36.67	24.06
126.533300	36.67	24.12
126.666700	36.67	24.12
126.800000	36.67	24.18		24.18
126.933300	36.67	24.06
127.066700	36.67	24.06
127.200000	36.67	23.97
127.333300	36.67	23.94
127.466700	36.67	23.91
127.600000	36.67	23.85
127.733300	36.67	23.82
127.866700	36.67	23.82
128.000000	36.67	23.80
128.133300	36.67	23.71
128.266700	36.67	23.65
128.400000	36.69	23.59
128.533300	36.67	23.59
128.666700	36.67	23.50
128.800000	36.67	23.47
128.933300	36.67	23.38
129.066700	36.69	23.35
129.200000	36.67	23.35
129.333300	36.67	23.35
129.466700	36.69	23.29
129.600000	36.69	23.23
129.733300	36.67	23.17
129.866700	36.67	23.11
130.000000	36.69	23.11
130.133300	36.72	23.11
130.266700	36.67	23.08
130.400000	36.67	22.99
130.533300	36.72	22.90
130.666700	36.75	22.87
130.800000	36.72	22.87
130.933300	36.69	22.78
131.066700	36.69	22.75
131.200000	36.72	22.69
131.333300	36.69	22.66
131.466700	36.72	22.66
131.600000	36.69	22.63
131.733300	36.72	22.63
131.866700	36.75	22.54
132.000000	36.69	22.51
132.133300	36.69	22.45
132.266700	36.69	22.45
132.400000	36.69	22.42
132.533300	36.78	22.39
132.666700	36.69	22.39
132.800000	36.69	22.33
132.933300	36.67	22.27
133.066700	36.75	22.24
133.200000	36.69	22.24
133.333300	36.69	22.21
133.466700	36.72	22.15
133.600000	36.78	22.15
133.733300	36.72	22.06
133.866700	36.72	22.03
134.000000	36.78	22.03
134.133300	36.78	21.94
134.266700	36.72	21.91
134.400000	36.72	21.91
134.533300	36.75	21.85
134.666700	36.75	21.88
134.800000	36.78	21.91
134.933300	36.72	21.91
135.066700	36.78	21.82
135.200000	36.72	21.79
135.333300	36.78	21.79
135.466700	36.78	21.79
135.600000	36.78	21.79
135.733300	36.75	21.79
135.866700	36.78	21.70
136.000000	36.75	21.70
136.133300	36.78	21.67
136.266700	36.78	21.67
136.400000	36.72	21.67
136.533300	36.75	21.67
136.666700	36.78	21.67
136.800000	36.69	21.67
136.933300	36.78	21.67
137.066700	36.78	21.67
137.200000	36.78	21.67
137.333300	36.75	21.67
137.466700	36.78	21.67
137.600000	36.78	21.67
137.733300	36.75	21.61
137.866700	36.78	21.58
138.000000	36.75	21.58
138.133300	36.78	21.58
138.266700	36.78	21.58
138.400000	36.69	21.55
138.533300	36.75	21.48
138.666700	36.78	21.45
138.800000	36.72	21.48
138.933300	36.78	21.55
139.066700	36.78	21.67
139.200000	36.72	21.67
139.333300	36.78	21.70
139.466700	36.72	21.79
139.600000	36.83	22.03
139.733300	36.94	22.30
139.866700	36.78	22.27
140.000000	36.75	21.91
140.133300	36.78	21.61
140.266700	36.72	21.48
140.400000	36.75	21.55
140.533300	36.78	21.67
140.666700	36.78	21.64
140.800000	36.69	21.51
140.933300	36.78	21.42
141.066700	36.78	21.33
141.200000	36.78	21.27
141.333300	36.75	21.24
141.466700	36.78	21.18
141.600000	36.80	21.27
141.733300	36.78	21.30
141.866700	36.78	21.30
142.000000	36.78	21.30
142.133300	36.78	21.30
142.266700	36.78	21.30
142.400000	36.78	21.33
142.533300	36.78	21.33
142.666700	36.78	21.33
142.800000	36.78	21.30
142.933300	36.78	21.33
143.066700	36.78	21.39
143.200000	36.78	21.42
143.333300	36.78	21.48
143.466700	36.78	21.48
143.600000	36.78	21.51
143.733300	36.78	21.48
143.866700	36.78	21.55
144.000000	36.80	21.61	36.80	21.61
144.133300	36.78	21.67
144.266700	36.78	21.67
144.400000	36.78	21.67
144.533300	36.78	21.70
144.666700	36.78	21.73
144.800000	36.78	21.79
144.933300	36.75	21.88
145.066700	36.78	21.88
145.200000	36.78	21.91
145.333300	36.78	21.91
145.466700	36.78	22.00
145.600000	36.72	22.03
145.733300	36.78	22.03
145.866700	36.78	22.06
146.000000	36.78	22.09
146.133300	36.78	22.15
146.266700	36.78	22.15
146.400000	36.78	22.15
146.533300	36.78	22.15
146.666700	36.75	22.15
146.800000	36.78	22.15
146.933300	36.78	22.15
147.066700	36.78	22.15
147.200000	36.72	22.15
147.333300	36.78	22.15
147.466700	36.78	22.15
147.600000	36.78	22.27
147.733300	36.78	22.27
147.866700	36.78	22.27
148.000000	36.72	22.27
148.133300	36.78	22.27
148.266700	36.78	22.24
148.400000	36.75	22.27
148.533300	36.78	22.30
148.666700	36.78	22.33
148.800000	36.78	22.33
148.933300	36.75	22.39
149.066700	36.75	22.63
149.200000	36.75	22.84
149.333300	36.72	22.99
149.466700	36.69	23.02
149.600000	36.75	23.11
149.733300	36.67	23.02
149.866700	36.67	22.99
150.000000	36.78	23.11
150.133300	36.69	23.17
150.266700	36.67	23.26
150.400000	36.72	23.47
150.533300	36.67	23.47
150.666700	36.69	23.50
150.800000	36.67	23.47
150.933300	36.69	23.47
151.066700	36.67	23.41
151.200000	36.67	23.35
151.333300	36.67	23.23
151.466700	36.67	23.23
151.600000	36.72	23.23
151.733300	36.75	23.14
151.866700	36.69	23.11
152.000000	36.67	22.99
152.133300	36.67	22.93
152.266700	36.69	22.87
152.400000	36.69	22.87
152.533300	36.67	22.87
152.666700	36.72	22.84
152.800000	36.69	22.75
152.933300	36.72	22.66
153.066700	36.75	22.63
153.200000	36.75	22.54
153.333300	36.69	22.51
153.466700	36.69	22.48
153.600000	36.69	22.36
153.733300	36.72	22.30
153.866700	36.72	22.21
154.000000	36.75	22.18
154.133300	36.75	22.15
154.266700	36.69	22.12
154.400000	36.75	22.06
154.533300	36.78	22.00
154.666700	36.78	21.91
154.800000	36.69	21.91
154.933300	36.78	21.88
155.066700	36.78	21.82
155.200000	36.75	21.73
155.333300	36.78	21.67
155.466700	36.78	21.64
155.600000	36.78	21.61
155.733300	36.78	21.64
155.866700	36.78	21.58
156.000000	36.78	21.55
156.133300	36.78	21.55
156.266700	36.78	21.48
156.400000	36.75	21.45
156.533300	36.78	21.42
156.666700	36.78	21.42
156.800000	36.75	21.33
156.933300	36.78	21.30
157.066700	36.78	21.27
157.200000	36.78	21.18
157.333300	36.78	21.18
157.466700	36.78	21.18
157.600000	36.80	21.09
157.733300	36.75	21.09
157.866700	36.78	21.06
158.000000	36.80	21.02
158.133300	36.78	20.93
158.266700	36.78	20.93
158.400000	36.78	20.93
158.533300	36.78	20.87
158.666700	36.80	20.81
158.800000	36.78	20.81
158.933300	36.80	20.81
159.066700	36.78	20.72
159.200000	36.78	20.75
159.333300	36.78	20.72
159.466700	36.80	20.72
159.600000	36.78	20.69
159.733300	36.78	20.69
159.866700	36.80	20.62
160.000000	36.78	20.59
160.133300	36.80	20.56
160.266700	36.78	20.56
160.400000	36.80	20.56
160.533300	36.78	20.47
160.666700	36.80	20.44
160.800000	36.80	20.38
160.933300	36.78	20.38
161.066700	36.80	20.35
161.200000	36.83	20.35
161.333300	36.83	20.22
161.466700	36.80	20.22
161.600000	36.78	20.19
161.733300	36.86	20.13
161.866700	36.83	20.16
162.000000	36.80	20.25
162.133300	36.83	20.44
162.266700	36.80	20.50
162.400000	36.86	20.47
162.533300	36.78	20.44
162.666700	36.86	20.31
162.800000	36.80	20.19
162.933300	36.83	20.19
163.066700	36.80	20.19
163.200000	36.83	20.16
163.333300	36.89	20.10
163.466700	36.80	20.10
163.600000	36.89	20.07
163.733300	36.86	19.97
163.866700	36.83	20.00
164.000000	36.89	19.97
164.133300	36.80	19.97
164.266700	36.89	20.10
164.400000	36.89	20.07
164.533300	36.86	20.07
164.666700	36.86	20.07
164.800000	36.89	20.19
164.933300	36.80	20.19
165.066700	36.89	20.19
165.200000	36.83	20.19
165.333300	36.89	20.10
165.466700	36.86	20.16
165.600000	36.89	20.19
165.733300	36.86	20.22
165.866700	36.78	20.38
166.000000	36.89	20.41
166.133300	36.86	20.41
166.266700	36.80	20.44
166.400000	36.89	20.44
166.533300	36.89	20.69
166.666700	36.80	20.87
166.800000	36.80	20.93
166.933300	36.83	20.84
167.066700	36.80	20.72
167.200000	36.80	20.75
167.333300	36.78	20.69
167.466700	36.83	20.69
167.600000	36.80	20.69
167.733300	36.80	20.72
167.866700	36.80	20.72
168.000000	36.80	20.69	36.80	20.69
