# Supplementary material for: A Temperature-Monitoring Vaginal Ring for Measuring Adherence
Source: PLoS One. 2015 May 12;10(5):e0125682. doi: 10.1371/journal.pone.0125682 (PMC4429109; doi:10.1371/journal.pone.0125682)
Supplement: S1 Dataset — (ZIP) [file pone.0125682.s001.zip › P3 & 4 Control (hr) 1.csv]

Time (hr)	Lab Control	Oven Control	Lab Marker	Oven Marker
0.020000	22.5	36.5
0.030000	22.5	37.0
0.050000	22.5	37.0
0.070000	22.5	37.0
0.080000	22.5	37.0
0.100000	22.5	36.5
0.120000	22.5	36.5
0.130000	22.5	37.0
0.150000	22.5	37.0
0.170000	22.5	37.0
0.180000	22.5	37.0
0.200000	22.5	37.0
0.220000	22.5	37.0
0.230000	22.5	36.5
0.250000	22.5	36.5
0.270000	22.5	37.0
0.280000	22.5	37.0
0.300000	22.5	37.0
0.320000	22.5	36.5
0.330000	22.5	37.0
0.350000	22.5	37.0
0.370000	22.5	37.0
0.380000	22.5	36.5
0.400000	22.5	37.0
0.420000	22.5	37.0
0.430000	22.5	37.0
0.450000	22.5	37.0
0.470000	22.5	36.5
0.480000	22.5	37.0
0.500000	22.5	36.5	22.5	36.5
0.520000	22.5	37.0
0.530000	22.5	36.5
0.550000	22.5	37.0
0.570000	22.5	37.0
0.580000	22.5	37.0
0.600000	22.5	36.5
0.620000	22.5	36.5
0.630000	22.5	36.5
0.650000	22.5	36.5
0.670000	22.5	37.0
0.680000	22.5	36.5
0.700000	22.5	36.5
0.720000	22.5	37.0
0.730000	22.5	36.5
0.750000	22.5	37.0
0.770000	22.5	37.0
0.780000	22.5	37.0
0.800000	22.5	37.0
0.820000	22.5	37.0
0.830000	22.5	36.5
0.850000	22.5	37.0
0.870000	22.5	37.0
0.880000	22.5	36.5
0.900000	22.5	36.5
0.920000	22.5	37.0
0.930000	22.5	37.0
0.950000	22.5	36.5
0.970000	22.5	37.0
0.980000	22.5	36.5
1.000000	22.5	37.0
1.020000	22.5	36.5
1.030000	22.5	37.0
1.050000	22.5	37.0
1.070000	22.5	37.0
1.080000	22.5	37.0
1.100000	22.5	36.5
1.120000	22.5	37.0
1.130000	22.5	37.0
1.150000	22.5	36.5
1.170000	22.5	37.0
1.180000	22.5	37.0
1.200000	22.5	37.0
1.220000	22.5	36.5
1.230000	22.5	37.0
1.250000	22.5	36.5
1.270000	22.5	37.0
1.280000	22.5	36.5
1.300000	22.5	36.5
1.320000	22.5	37.0
1.330000	22.5	37.0
1.350000	22.5	37.0
1.370000	22.5	37.0
1.380000	22.5	37.0
1.400000	22.5	37.0
1.420000	22.5	37.0
1.430000	22.5	37.0
1.450000	22.5	37.0
1.470000	22.5	36.5
1.480000	22.5	37.0
1.500000	22.5	37.0	22.5	37.0
1.520000	22.5	37.0
1.530000	22.5	36.5
1.550000	22.5	37.0
1.570000	22.5	37.0
1.580000	22.5	37.0
1.600000	22.5	36.5
1.620000	22.5	37.0
1.630000	22.5	36.5
1.650000	22.5	37.0
1.670000	22.5	37.0
1.680000	22.5	36.5
1.700000	22.5	37.0
1.720000	22.5	37.0
1.730000	22.5	36.5
1.750000	22.5	37.0
1.770000	22.5	36.5
1.780000	22.5	37.0
1.800000	22.5	37.0
1.820000	22.5	36.5
1.830000	22.5	37.0
1.850000	22.5	36.5
1.870000	22.5	36.5
1.880000	22.5	36.5
1.900000	23.0	37.0
1.920000	23.0	36.5
1.930000	23.0	36.5
1.950000	23.0	37.0
1.970000	23.0	37.0
1.980000	23.0	36.5
2.000000	23.0	37.0
2.020000	23.0	36.5
2.030000	23.0	37.0
2.050000	23.0	37.0
2.070000	23.0	37.0
2.080000	23.0	37.0
2.100000	23.0	37.0
2.120000	23.0	36.5
2.130000	23.0	37.0
2.150000	23.0	37.0
2.170000	23.0	36.5
2.180000	23.0	37.0
2.200000	23.0	37.0
2.220000	23.0	37.0
2.230000	23.0	36.5
2.250000	23.0	37.0
2.270000	23.0	37.0
2.280000	23.0	36.5
2.300000	23.0	37.0
2.320000	23.0	36.5
2.330000	23.0	37.0
2.350000	23.0	37.0
2.370000	23.0	36.5
2.380000	23.0	37.0
2.400000	23.0	37.0
2.420000	23.0	36.5
2.430000	23.0	36.5
2.450000	23.0	37.0
2.470000	23.0	37.0
2.480000	23.0	36.5
2.500000	23.0	37.0	23.0	37.0
2.520000	23.0	36.5
2.530000	23.0	37.0
2.550000	23.0	36.5
2.570000	23.0	37.0
2.580000	23.0	37.0
2.600000	23.0	37.0
2.620000	23.0	36.5
2.630000	23.0	36.5
2.650000	23.0	37.0
2.670000	23.0	37.0
2.680000	23.0	36.5
2.700000	23.0	36.5
2.720000	23.0	37.0
2.730000	23.0	36.5
2.750000	23.0	36.5
2.770000	23.0	37.0
2.780000	23.0	37.0
2.800000	23.0	37.0
2.820000	23.0	36.5
2.830000	23.0	36.5
2.850000	23.0	37.0
2.870000	23.0	37.0
2.880000	23.0	36.5
2.900000	23.0	37.0
2.920000	23.0	36.5
2.930000	23.0	37.0
2.950000	23.0	36.5
2.970000	23.0	36.5
2.980000	23.0	37.0
3.000000	23.0	37.0
3.020000	23.0	36.5
3.030000	23.0	37.0
3.050000	23.0	37.0
3.070000	23.0	37.0
3.080000	23.0	37.0
3.100000	23.0	36.5
3.120000	23.0	37.0
3.130000	23.0	37.0
3.150000	23.0	37.0
3.170000	23.0	37.0
3.180000	23.0	37.0
3.200000	23.0	36.5
3.220000	23.0	37.0
3.230000	23.0	37.0
3.250000	23.0	36.5
3.270000	23.0	36.5
3.280000	23.0	36.5
3.300000	23.0	36.5
3.320000	23.0	37.0
3.330000	23.0	36.5
3.350000	23.0	37.0
3.370000	23.0	37.0
3.380000	23.0	37.0
3.400000	23.0	36.5
3.420000	23.0	37.0
3.430000	23.0	37.0
3.450000	23.0	36.5
3.470000	23.0	37.0
3.480000	23.0	37.0
3.500000	23.0	37.0	23.0	37.0
3.520000	23.0	36.5
3.530000	23.0	37.0
3.550000	23.0	37.0
3.570000	23.0	37.0
3.580000	23.0	36.5
3.600000	23.0	37.0
3.620000	23.0	37.0
3.630000	23.0	36.5
3.650000	23.0	37.0
3.670000	23.0	36.5
3.680000	23.0	37.0
3.700000	23.0	36.5
3.720000	23.0	36.5
3.730000	23.0	37.0
3.750000	23.0	37.0
3.770000	23.0	37.0
3.780000	23.0	36.5
3.800000	23.0	37.0
3.820000	23.0	37.0
3.830000	23.0	36.5
3.850000	23.0	37.0
3.870000	23.0	37.0
3.880000	23.0	36.5
3.900000	23.0	37.0
3.920000	23.0	36.5
3.930000	23.0	37.0
3.950000	23.0	36.5
3.970000	23.0	36.5
3.980000	23.0	37.0
4.000000	23.0	36.5
4.020000	23.0	36.5
4.030000	23.0	36.5
4.050000	23.5	37.0
4.070000	23.0	37.0
4.080000	23.0	37.0
4.100000	23.0	36.5
4.120000	23.0	36.5
4.130000	23.0	37.0
4.150000	23.5	36.5
4.170000	23.5	36.5
4.180000	23.5	36.5
4.200000	23.5	37.0
4.220000	23.5	36.5
4.230000	23.5	36.5
4.250000	23.5	37.0
4.270000	23.5	36.5
4.280000	23.5	37.0
4.300000	23.5	37.0
4.320000	23.5	37.0
4.330000	23.5	37.0
4.350000	23.5	36.5
4.370000	23.5	37.0
4.380000	23.5	37.0
4.400000	23.5	37.0
4.420000	23.5	37.0
4.430000	23.5	37.0
4.450000	23.5	37.0
4.470000	23.5	36.5
4.480000	23.5	36.5
4.500000	23.5	36.5	23.5	36.5
4.520000	23.5	36.5
4.530000	23.5	36.5
4.550000	23.5	37.0
4.570000	23.5	36.5
4.580000	23.5	37.0
4.600000	23.5	37.0
4.620000	23.5	37.0
4.630000	23.5	36.5
4.650000	23.5	36.5
4.670000	23.5	37.0
4.680000	23.5	36.5
4.700000	23.5	37.0
4.720000	23.5	36.5
4.730000	23.5	36.5
4.750000	23.5	37.0
4.770000	23.5	37.0
4.780000	23.5	36.5
4.800000	23.5	37.0
4.820000	23.5	37.0
4.830000	23.5	37.0
4.850000	23.5	37.0
4.870000	23.5	36.5
4.880000	23.5	37.0
4.900000	23.5	37.0
4.920000	23.5	36.5		36.5
4.930000	23.5	37.0
4.950000	23.5	37.0
4.970000	23.5	37.0
4.980000	23.5	36.5
5.000000	23.5	37.0
5.020000	23.5	37.0
5.030000	23.5	37.0
5.050000	24.0	37.0
5.070000	24.0	36.5
5.080000	24.0	36.5
5.100000	24.0	36.5
5.120000	24.0	37.0
5.130000	24.0	36.5
5.150000	24.0	37.0
5.170000	24.0	36.5
5.180000	24.0	36.5
5.200000	24.0	36.5
5.220000	24.0	37.0
5.230000	24.0	36.5
5.250000	24.0	37.0
5.270000	23.5	37.0
5.280000	23.5	37.0
5.300000	23.5	36.5
5.320000	23.5	36.5
5.330000	23.5	37.0
5.350000	24.0	37.0
5.370000	24.0	36.5
5.380000	24.0	36.5
5.400000	24.0	37.0
5.420000	24.0	36.5
5.430000	24.0	36.5
5.450000	24.0	37.0
5.470000	24.0	36.5
5.480000	24.0	37.0
5.500000	24.0	36.5	24.0	36.5
5.520000	23.5	36.5
5.530000	23.5	37.0
5.550000	23.5	36.5
5.570000	23.5	36.5
5.580000	23.5	37.0
5.600000	23.5	36.5
5.620000	23.5	37.0
5.630000	23.5	36.5
5.650000	23.5	37.0
5.670000	24.0	37.0
5.680000	24.0	36.5
5.700000	24.0	37.0
5.720000	24.0	36.5
5.730000	24.0	37.0
5.750000	24.0	36.5
5.770000	24.0	37.0
5.780000	24.0	37.0
5.800000	24.0	36.5
5.820000	24.0	36.5
5.830000	24.0	37.0
5.850000	24.0	36.5
5.870000	24.0	36.5
5.880000	24.0	36.5
5.900000	24.0	36.5
5.920000	24.0	37.0
5.930000	24.0	36.5
5.950000	24.0	36.5
5.970000	24.0	37.0
5.980000	24.0	36.5
6.000000	24.0	36.5
6.020000	24.0	37.0
6.030000	24.0	37.0
6.050000	24.0	37.0
6.070000	24.0	36.5
6.080000	24.0	37.0
6.100000	24.0	36.5
6.120000	24.0	36.5
6.130000	24.0	37.0
6.150000	24.0	37.0
6.170000	24.0	36.5
6.180000	24.0	37.0
6.200000	24.0	36.5
6.220000	24.0	36.5
6.230000	24.0	37.0
6.250000	24.0	37.0
6.270000	24.0	36.5
6.280000	24.0	36.5
6.300000	24.0	37.0
6.320000	24.0	36.5
6.330000	24.0	36.5
6.350000	24.0	37.0
6.370000	24.0	36.5
6.380000	24.0	36.5
6.400000	24.0	37.0
6.420000	24.0	36.5
6.430000	24.0	37.0
6.450000	24.0	36.5
6.470000	24.0	37.0
6.480000	24.0	36.5
6.500000	24.0	36.5	24.0	36.5
6.520000	24.0	36.5
6.530000	24.0	36.5
6.550000	24.0	37.0
6.570000	24.0	36.5
6.580000	24.0	36.5
6.600000	24.0	37.0
6.620000	24.0	36.5
6.630000	24.0	36.5
6.650000	24.0	37.0
6.670000	24.0	36.5
6.680000	24.0	36.5
6.700000	24.0	36.5
6.720000	24.0	36.5
6.730000	24.0	37.0
6.750000	24.0	36.5
6.770000	24.0	36.5
6.780000	24.0	37.0
6.800000	24.0	37.0
6.820000	24.0	37.0
6.830000	24.0	36.5
6.850000	24.0	37.0
6.870000	24.0	36.5
6.880000	24.0	36.5
6.900000	24.0	36.5
6.920000	24.0	37.0
6.930000	24.0	36.5
6.950000	24.0	36.5
6.970000	24.0	37.0
6.980000	24.0	36.5
7.000000	24.0	37.0
7.020000	24.0	36.5
7.030000	24.0	36.5
7.050000	24.0	37.0
7.070000	24.0	36.5
7.080000	24.0	36.5
7.100000	24.0	36.5
7.120000	24.0	37.0
7.130000	24.0	36.5
7.150000	24.0	36.5
7.170000	24.0	37.0
7.180000	24.0	36.5
7.200000	24.0	36.5
7.220000	24.0	37.0
7.230000	24.0	36.5
7.250000	24.0	36.5
7.270000	24.0	37.0
7.280000	24.0	36.5
7.300000	24.0	36.5
7.320000	24.0	36.5
7.330000	24.0	36.5
7.350000	24.0	37.0
7.370000	24.0	36.5
7.380000	24.0	37.0
7.400000	24.0	37.0
7.420000	24.0	36.5
7.430000	24.0	37.0
7.450000	24.0	36.5
7.470000	24.0	36.5
7.480000	24.0	37.0
7.500000	24.0	36.5	24.0	36.5
7.520000	24.0	36.5
7.530000	24.0	36.5
7.550000	24.0	37.0
7.570000	24.0	36.5
7.580000	24.0	36.5
7.600000	24.0	36.5
7.620000	24.0	37.0
7.630000	24.0	36.5
7.650000	24.0	36.5
7.670000	24.0	36.5
7.680000	24.0	36.5
7.700000	24.0	36.5
7.720000	24.0	37.0
7.730000	24.0	36.5
7.750000	24.0	36.5
7.770000	24.0	36.5
7.780000	24.0	37.0
7.800000	24.0	36.5
7.820000	24.0	36.5
7.830000	24.0	37.0
7.850000	24.0	36.5
7.870000	24.0	36.5
7.880000	24.0	37.0
7.900000	24.5	36.5
7.920000	24.0	37.0
7.930000	24.0	36.5
7.950000	24.5	36.5
7.970000	24.5	37.0
7.980000	24.5	36.5
8.000000	24.5	37.0
8.020000	24.5	36.5
8.030000	24.5	37.0
8.050000	24.5	36.5
8.070000	24.5	37.0
8.080000	24.5	36.5
8.100000	24.5	36.5
8.120000	24.5	36.5
8.130000	24.5	36.5
8.150000	24.5	36.5
8.170000	24.5	36.5
8.180000	24.5	36.5
8.200000	24.5	36.5
8.220000	24.5	36.5
8.230000	24.5	36.5
8.250000	24.5	37.0
8.270000	24.5	36.5
8.280000	24.5	37.0
8.300000	24.5	37.0
8.320000	25.0	36.5
8.330000	25.0	36.5
8.350000	25.0	36.5
8.370000	25.0	36.5
8.380000	25.0	36.5
8.400000	25.0	36.5
8.420000	25.0	36.5
8.430000	25.0	36.5
8.450000	25.0	36.5
8.470000	25.0	36.5
8.480000	25.0	36.5
8.500000	25.0	37.0	25.0	37.0
8.520000	25.0	36.5
8.530000	25.0	36.5
8.550000	25.0	36.5
8.570000	25.0	36.5
8.580000	25.0	36.5
8.600000	25.0	36.5
8.620000	25.0	37.0
8.630000	25.0	36.5
8.650000	25.0	36.5
8.670000	25.0	36.5
8.680000	25.0	36.5
8.700000	25.0	36.5
8.720000	25.0	36.5
8.730000	25.0	36.5
8.750000	24.5	37.0
8.770000	24.5	36.5
8.780000	24.5	36.5
8.800000	24.5	37.0
8.820000	24.5	36.5
8.830000	24.5	36.5
8.850000	24.5	36.5
8.870000	24.5	36.5
8.880000	25.0	36.5
8.900000	25.0	36.5
8.920000	25.0	36.5
8.930000	25.0	36.5
8.950000	25.0	37.0
8.970000	25.0	36.5
8.980000	25.0	36.5
9.000000	25.0	36.5
9.020000	25.0	36.5
9.030000	25.0	36.5
9.050000	25.0	36.5
9.070000	25.0	36.5
9.080000	25.0	36.5
9.100000	25.0	36.5
9.120000	25.0	36.5
9.130000	25.0	36.5
9.150000	25.0	36.5
9.170000	25.0	36.5
9.180000	25.0	36.5
9.200000	25.0	37.0
9.220000	25.0	36.5
9.230000	25.0	36.5
9.250000	25.0	36.5
9.270000	25.0	36.5
9.280000	25.0	36.5
9.300000	25.0	36.5
9.320000	25.0	36.5
9.330000	25.0	37.0
9.350000	25.0	36.5
9.370000	25.0	36.5
9.380000	25.0	37.0
9.400000	25.0	36.5
9.420000	25.0	36.5
9.430000	25.0	36.5
9.450000	25.0	36.5
9.470000	25.0	36.5
9.480000	25.0	36.5
9.500000	25.0	36.5	25.0	36.5
9.520000	25.0	37.0
9.530000	25.0	36.5
9.550000	25.0	36.5
9.570000	25.0	37.0
9.580000	25.0	36.5
9.600000	25.0	36.5
9.620000	25.0	36.5
9.630000	25.0	36.5
9.650000	25.0	36.5
9.670000	25.0	36.5
9.680000	25.0	36.5
9.700000	25.0	36.5
9.720000	25.0	36.5
9.730000	25.0	37.0
9.750000	25.0	36.5
9.770000	25.0	36.5
9.780000	25.0	36.5
9.800000	25.0	36.5
9.820000	25.0	36.5
9.830000	25.0	36.5
9.850000	25.0	36.5
9.870000	25.0	36.5
9.880000	25.0	37.0
9.900000	25.0	36.5
9.920000	25.0	36.5
9.930000	25.0	36.5
9.950000	25.0	36.5
9.970000	25.0	36.5
9.980000	25.0	37.0
10.000000	25.0	36.5
10.020000	25.0	36.5
10.030000	25.0	36.5
10.050000	25.0	36.5
10.070000	25.0	36.5
10.080000	25.0	36.5
10.100000	25.0	36.5
10.120000	25.0	36.5
10.130000	25.0	36.5
10.150000	25.0	36.5
10.170000	25.0	36.5
10.180000	25.0	36.5
10.200000	25.0	36.5
10.220000	25.0	36.5
10.230000	25.0	36.5
10.250000	25.0	36.5
10.270000	25.0	36.5
10.280000	25.0	36.5
10.300000	25.0	36.5
10.320000	25.0	37.0
10.330000	25.0	36.5
10.350000	25.0	37.0
10.370000	25.0	36.5
10.380000	25.0	36.5
10.400000	25.0	36.5
10.420000	25.0	36.5
10.430000	25.0	36.5
10.450000	25.0	36.5
10.470000	25.0	37.0
10.480000	25.0	36.5
10.500000	25.0	36.5	25.0	36.5
10.520000	25.0	36.5
10.530000	25.0	36.5
10.550000	25.0	36.5
10.570000	25.0	36.5
10.580000	25.0	36.5
10.600000	25.0	36.5
10.620000	25.0	36.5
10.630000	25.0	36.5
10.650000	25.0	36.5
10.670000	25.0	36.5
10.680000	25.0	36.5
10.700000	25.0	36.5
10.720000	25.0	36.5
10.730000	25.0	36.5
10.750000	25.0	36.5
10.770000	25.0	36.5
10.780000	25.0	36.5
10.800000	25.0	37.0
10.820000	25.0	36.5
10.830000	25.0	36.5
10.850000	25.0	36.5
10.870000	25.0	36.5
10.880000	25.0	36.5
10.900000	25.0	36.5
10.920000	25.0	36.5
10.930000	25.0	36.5
10.950000	25.0	36.5
10.970000	25.0	36.5
10.980000	25.0	36.5
11.000000	25.0	36.5
11.020000	25.0	36.5
11.030000	25.0	36.5
11.050000	25.0	36.5
11.070000	25.0	36.5
11.080000	25.0	36.5
11.100000	25.0	36.5
11.120000	25.0	36.5
11.130000	25.0	37.0
11.150000	25.0	36.5
11.170000	25.0	36.5
11.180000	25.0	36.5
11.200000	25.0	36.5
11.220000	25.0	36.5
11.230000	25.0	36.5
11.250000	25.0	36.5
11.270000	25.0	36.5
11.280000	25.0	36.5
11.300000	25.0	36.5
11.320000	25.0	36.5
11.330000	25.0	36.5
11.350000	25.0	36.5
11.370000	25.0	37.0
11.380000	25.0	36.5
11.400000	25.0	37.0
11.420000	25.0	36.5
11.430000	25.0	36.5
11.450000	25.0	36.5
11.470000	24.5	36.5
11.480000	25.0	36.5
11.500000	24.5	37.0
11.520000	25.0	37.0	25.0	37.0
11.530000	25.0	36.5
11.550000	25.0	36.5
11.570000	25.0	36.5
11.580000	25.0	36.5
11.600000	25.0	36.5
11.620000	25.0	36.5
11.630000	25.0	36.5
11.650000	25.0	37.0
11.670000	25.0	36.5
11.680000	25.0	36.5
11.700000	25.0	36.5
11.720000	25.0	36.5
11.730000	25.0	36.5
11.750000	25.0	36.5
11.770000	25.0	36.5
11.780000	25.0	36.5
11.800000	25.0	37.0
11.820000	25.0	36.5
11.830000	25.0	36.5
11.850000	25.0	37.0
11.870000	25.0	36.5
11.880000	25.0	36.5
11.900000	25.0	37.0
11.920000	25.0	36.5
11.930000	25.0	37.0
11.950000	25.0	36.5
11.970000	25.0	36.5
11.980000	25.0	36.5
12.000000	25.0	36.5
12.020000	24.5	36.5
12.030000	24.5	37.0
12.050000	24.5	36.5
12.070000	24.5	36.5
12.080000	24.5	36.5
12.100000	24.5	36.5
12.120000	24.5	37.0
12.130000	24.5	37.0
12.150000	24.5	36.5
12.170000	24.5	37.0
12.180000	24.5	36.5
12.200000	24.5	36.5
12.220000	24.5	36.5
12.230000	24.5	36.5
12.250000	25.0	36.5
12.270000	25.0	36.5
12.280000	25.0	36.5
12.300000	25.0	36.5
12.320000	25.0	36.5
12.330000	25.0	36.5
12.350000	25.0	37.0
12.370000	25.0	36.5
12.380000	25.0	36.5
12.400000	25.0	36.5
12.420000	25.0	37.0
12.430000	25.0	36.5
12.450000	25.0	36.5
12.470000	25.0	36.5
12.480000	25.0	37.0
12.500000	25.0	36.5
12.520000	24.5	36.5
12.530000	24.5	37.0
12.550000	24.5	36.5
12.570000	24.5	36.5
12.580000	24.5	36.5
12.600000	24.5	36.5
12.620000	24.5	36.5
12.630000	24.5	36.5
12.650000	24.5	36.5
12.670000	24.5	37.0
12.680000	24.5	36.5
12.700000	24.5	36.5
12.720000	24.5	36.5
12.730000	24.5	36.5
12.750000	24.5	36.5
12.770000	24.5	36.5
12.780000	24.5	36.5
12.800000	24.5	36.5
12.820000	24.5	36.5
12.830000	24.5	36.5
12.850000	24.5	37.0
12.870000	24.5	36.5
12.880000	24.5	37.0
12.900000	24.5	36.5
12.920000	24.5	36.5
12.930000	24.5	36.5
12.950000	24.5	36.5
12.970000	24.5	37.0
12.980000	24.5	36.5
13.000000	24.5	36.5
13.020000	24.5	36.5
13.030000	24.5	36.5
13.050000	24.5	36.5
13.070000	24.5	36.5
13.080000	24.5	36.5
13.100000	24.5	37.0
13.120000	24.5	36.5
13.130000	24.5	36.5
13.150000	24.5	37.0
13.170000	24.5	36.5
13.180000	24.5	37.0
13.200000	24.5	37.0
13.220000	24.5	37.0
13.230000	24.5	37.0
13.250000	24.5	36.5
13.270000	24.5	36.5
13.280000	24.5	36.5
13.300000	24.5	36.5
13.320000	24.5	36.5
13.330000	24.5	36.5
13.350000	24.5	37.0
13.370000	24.5	36.5
13.380000	24.5	36.5
13.400000	24.5	36.5
13.420000	24.5	36.5
13.430000	24.5	36.5
13.450000	24.5	36.5
13.470000	24.5	37.0
13.480000	24.5	36.5
13.500000	24.5	36.5
13.520000	24.5	36.5
13.530000	24.5	36.5
13.550000	24.5	36.5
13.570000	24.5	37.0
13.580000	24.5	36.5
13.600000	24.5	36.5
13.620000	24.5	37.0
13.630000	24.5	36.5
13.650000	24.5	36.5
13.670000	24.5	37.0
13.680000	24.5	36.5
13.700000	24.5	37.0
13.720000	24.5	36.5
13.730000	24.5	36.5
13.750000	24.5	37.0
13.770000	24.5	36.5
13.780000	24.5	36.5
13.800000	24.5	36.5
13.820000	24.5	37.0
13.830000	24.5	36.5
13.850000	24.5	36.5
13.870000	24.5	36.5
13.880000	24.5	36.5
13.900000	24.5	36.5
13.920000	24.5	36.5
13.930000	24.5	36.5
13.950000	24.5	37.0
13.970000	24.5	36.5
13.980000	24.5	37.0
14.000000	24.5	37.0
14.020000	24.5	36.5
14.030000	24.5	36.5
14.050000	24.5	37.0
14.070000	24.5	36.5
14.080000	24.5	36.5
14.100000	24.5	36.5
14.120000	24.5	36.5
14.130000	24.5	37.0
14.150000	24.5	37.0
14.170000	24.5	36.5
14.180000	24.5	37.0
14.200000	24.5	36.5
14.220000	24.5	36.5
14.230000	24.5	37.0
14.250000	24.5	37.0
14.270000	24.5	36.5
14.280000	24.5	37.0
14.300000	24.5	36.5
14.320000	24.5	36.5
14.330000	24.5	36.5
14.350000	24.5	36.5
14.370000	24.5	36.5
14.380000	24.5	37.0
14.400000	24.5	36.5
14.420000	24.5	36.5
14.430000	24.5	36.5
14.450000	24.5	36.5
14.470000	24.5	36.5
14.480000	24.5	36.5
14.500000	24.5	36.5
14.520000	24.5	37.0
14.530000	24.5	36.5
14.550000	24.5	36.5
14.570000	24.5	36.5
14.580000	24.5	36.5
14.600000	24.5	36.5
14.620000	24.5	36.5
14.630000	24.5	37.0
14.650000	24.5	36.5
14.670000	24.5	36.5
14.680000	24.5	36.5
14.700000	24.5	36.5
14.720000	24.5	36.5
14.730000	24.5	37.0
14.750000	24.5	36.5
14.770000	24.5	36.5
14.780000	24.5	36.5
14.800000	24.5	36.5
14.820000	24.5	37.0
14.830000	24.5	37.0
14.850000	24.5	36.5
14.870000	24.5	36.5
14.880000	24.5	36.5
14.900000	24.5	36.5
14.920000	24.5	36.5
14.930000	24.5	37.0
14.950000	24.5	36.5
14.970000	24.5	36.5
14.980000	24.5	36.5
15.000000	24.5	36.5
15.020000	24.5	37.0
15.030000	24.5	36.5
15.050000	24.5	37.0
15.070000	24.5	36.5
15.080000	24.5	37.0
15.100000	24.5	36.5
15.120000	24.5	36.5
15.130000	24.5	36.5
15.150000	24.5	37.0
15.170000	24.5	36.5
15.180000	24.5	36.5
15.200000	24.5	37.0
15.220000	24.5	36.5
15.230000	24.5	36.5
15.250000	24.5	36.5
15.270000	24.5	37.0
15.280000	24.5	36.5
15.300000	24.5	36.5
15.320000	24.5	36.5
15.330000	24.5	37.0
15.350000	24.5	37.0
15.370000	24.5	36.5
15.380000	24.5	36.5
15.400000	24.5	37.0
15.420000	24.5	36.5
15.430000	24.5	36.5
15.450000	24.5	36.5
15.470000	24.5	37.0
15.480000	24.5	36.5
15.500000	24.0	36.5
15.520000	24.5	37.0
15.530000	24.5	36.5
15.550000	24.5	36.5
15.570000	24.5	36.5
15.580000	24.5	37.0
15.600000	24.5	36.5
15.620000	24.5	36.5
15.630000	24.5	36.5
15.650000	24.5	37.0
15.670000	24.5	36.5
15.680000	24.5	36.5
15.700000	24.5	37.0
15.720000	24.5	36.5
15.730000	24.5	36.5
15.750000	24.5	36.5
15.770000	24.5	37.0
15.780000	24.5	36.5
15.800000	24.5	36.5
15.820000	24.5	36.5
15.830000	24.5	37.0
15.850000	24.5	36.5
15.870000	24.5	36.5
15.880000	24.5	36.5
15.900000	24.5	36.5
15.920000	24.5	36.5
15.930000	24.5	36.5
15.950000	24.5	37.0
15.970000	24.5	37.0
15.980000	24.5	36.5
16.000000	24.5	36.5
16.020000	24.5	36.5
16.030000	24.5	37.0
16.050000	24.5	36.5
16.070000	24.5	36.5
16.080000	24.0	36.5
16.100000	24.0	36.5
16.120000	24.0	37.0
16.130000	24.0	36.5
16.150000	24.0	37.0
16.170000	24.0	36.5
16.180000	24.0	36.5
16.200000	24.0	36.5
16.220000	24.0	36.5
16.230000	24.0	37.0
16.250000	24.5	36.5
16.270000	24.5	36.5
16.280000	24.5	36.5
16.300000	24.5	36.5
16.320000	24.5	36.5
16.330000	24.5	36.5
16.350000	24.5	36.5
16.370000	24.5	36.5
16.380000	24.5	36.5
16.400000	24.5	37.0
16.420000	24.5	37.0
16.430000	24.5	36.5
16.450000	24.5	36.5
16.470000	24.5	37.0
16.480000	24.5	36.5
16.500000	24.5	36.5
16.520000	24.5	36.5
16.530000	24.5	36.5
16.550000	24.5	37.0
16.570000	24.5	36.5
16.580000	24.5	36.5
16.600000	24.5	36.5
16.620000	24.5	36.5
16.630000	24.5	36.5
16.650000	24.5	36.5
16.670000	24.5	37.0
16.680000	24.5	36.5
16.700000	24.0	36.5
16.720000	24.0	36.5
16.730000	24.0	36.5
16.750000	24.0	36.5
16.770000	24.0	37.0
16.780000	24.0	36.5
16.800000	24.0	37.0
16.820000	24.0	36.5
16.830000	24.0	37.0
16.850000	24.0	37.0
16.870000	24.0	36.5
16.880000	24.0	37.0
16.900000	24.0	36.5
16.920000	24.0	37.0
16.930000	24.0	37.0
16.950000	24.0	36.5
16.970000	24.0	36.5
16.980000	24.5	37.0
17.000000	24.5	37.0
17.020000	24.5	36.5
17.030000	24.5	36.5
17.050000	24.5	37.0
17.070000	24.5	36.5
17.080000	24.5	36.5
17.100000	24.5	36.5
17.120000	24.5	36.5
17.130000	24.5	36.5
17.150000	24.5	36.5
17.170000	24.5	37.0
17.180000	24.5	37.0
17.200000	24.5	36.5
17.220000	24.5	36.5
17.230000	24.5	36.5
17.250000	24.5	36.5
17.270000	24.5	36.5
17.280000	24.5	36.5
17.300000	24.5	36.5
17.320000	24.5	36.5
17.330000	24.0	36.5
17.350000	24.0	36.5
17.370000	24.0	37.0
17.380000	24.0	36.5
17.400000	24.0	36.5
17.420000	24.0	36.5
17.430000	24.0	36.5
17.450000	24.0	36.5
17.470000	24.0	36.5
17.480000	24.0	36.5
17.500000	24.0	36.5
17.520000	24.0	36.5
17.530000	24.0	36.5
17.550000	24.0	36.5
17.570000	24.0	36.5
17.580000	24.0	36.5
17.600000	24.0	36.5
17.620000	24.0	37.0
17.630000	24.0	36.5
17.650000	24.0	36.5
17.670000	24.0	36.5
17.680000	24.0	36.5
17.700000	24.0	37.0
17.720000	24.5	37.0
17.730000	24.5	37.0
17.750000	24.5	36.5
17.770000	24.5	36.5
17.780000	24.5	36.5
17.800000	24.5	37.0
17.820000	24.5	36.5
17.830000	24.5	36.5
17.850000	24.5	36.5
17.870000	24.5	37.0
17.880000	24.5	36.5
17.900000	24.5	36.5
17.920000	24.5	36.5
17.930000	24.0	36.5
17.950000	24.0	37.0
17.970000	24.0	36.5
17.980000	24.0	37.0
18.000000	24.0	36.5
18.020000	24.0	37.0
18.030000	24.0	36.5
18.050000	24.0	37.0
18.070000	24.0	36.5
18.080000	24.0	36.5
18.100000	24.0	36.5
18.120000	24.0	36.5
18.130000	24.0	37.0
18.150000	24.0	36.5
18.170000	24.0	37.0
18.180000	24.0	36.5
18.200000	24.0	36.5
18.220000	24.0	36.5
18.230000	24.0	36.5
18.250000	24.0	36.5
18.270000	24.0	37.0
18.280000	24.0	36.5
18.300000	24.0	36.5
18.320000	24.0	36.5
18.330000	24.0	37.0
18.350000	24.0	36.5
18.370000	24.0	36.5
18.380000	24.0	37.0
18.400000	24.0	36.5
18.420000	24.0	36.5
18.430000	24.0	36.5
18.450000	24.0	36.5
18.470000	24.0	36.5
18.480000	24.0	36.5
18.500000	24.0	36.5
18.520000	24.0	37.0
18.530000	24.0	36.5
18.550000	24.0	37.0
18.570000	24.0	36.5
18.580000	24.0	36.5
18.600000	24.0	36.5
18.620000	24.0	36.5
18.630000	24.0	37.0
18.650000	24.0	37.0
18.670000	24.0	36.5
18.680000	24.0	36.5
18.700000	24.0	37.0
18.720000	24.0	36.5
18.730000	24.0	36.5
18.750000	24.0	36.5
18.770000	24.0	37.0
18.780000	24.0	36.5
18.800000	24.0	36.5
18.820000	24.0	37.0
18.830000	24.0	37.0
18.850000	24.0	36.5
18.870000	24.0	36.5
18.880000	24.0	36.5
18.900000	24.0	37.0
18.920000	24.0	36.5
18.930000	24.0	37.0
18.950000	24.0	36.5
18.970000	24.0	36.5
18.980000	24.0	36.5
19.000000	24.0	36.5
19.020000	24.0	37.0
19.030000	24.0	36.5
19.050000	24.0	37.0
19.070000	24.0	37.0
19.080000	24.0	36.5
19.100000	24.0	36.5
19.120000	24.0	36.5
19.130000	24.0	36.5
19.150000	24.0	37.0
19.170000	24.0	36.5
19.180000	24.0	36.5
19.200000	24.0	36.5
19.220000	24.0	36.5
19.230000	24.0	37.0
19.250000	24.0	36.5
19.270000	24.0	36.5
19.280000	24.0	37.0
19.300000	24.0	36.5
19.320000	24.0	36.5
19.330000	24.0	37.0
19.350000	24.0	36.5
19.370000	24.0	37.0
19.380000	24.0	36.5
19.400000	24.0	37.0
19.420000	24.0	36.5
19.430000	24.0	36.5
19.450000	24.0	36.5
19.470000	24.0	36.5
19.480000	24.0	37.0
19.500000	24.0	36.5
19.520000	24.0	36.5
19.530000	24.0	36.5
19.550000	24.0	36.5
19.570000	24.0	36.5
19.580000	24.0	36.5
19.600000	24.0	36.5
19.620000	24.0	37.0
19.630000	24.0	36.5
19.650000	24.0	36.5
19.670000	24.0	37.0
19.680000	24.0	36.5
19.700000	24.0	36.5
19.720000	24.0	36.5
19.730000	24.0	37.0
19.750000	24.0	37.0
19.770000	24.0	36.5
19.780000	24.0	36.5
19.800000	24.0	36.5
19.820000	24.0	37.0
19.830000	24.0	36.5
19.850000	24.0	36.5
19.870000	24.0	37.0
19.880000	24.0	36.5
19.900000	24.0	37.0
19.920000	24.0	36.5
19.930000	24.0	36.5
19.950000	24.0	37.0
19.970000	24.0	36.5
19.980000	24.0	37.0
20.000000	24.0	36.5
20.020000	24.0	36.5
20.030000	24.0	37.0
20.050000	24.0	36.5
20.070000	24.0	36.5
20.080000	24.0	36.5
20.100000	24.0	37.0
20.120000	24.0	36.5
20.130000	24.0	36.5
20.150000	24.0	36.5
20.170000	24.0	36.5
20.180000	24.0	37.0
20.200000	24.0	36.5
20.220000	24.0	36.5
20.230000	24.0	36.5
20.250000	24.0	36.5
20.270000	24.0	36.5
20.280000	24.0	36.5
20.300000	24.0	36.5
20.320000	24.0	36.5
20.330000	24.0	36.5
20.350000	24.0	37.0
20.370000	24.0	36.5
20.380000	24.0	36.5
20.400000	24.0	37.0
20.420000	24.0	36.5
20.430000	24.0	37.0
20.450000	24.0	36.5
20.470000	24.0	36.5
20.480000	24.0	37.0
20.500000	24.0	36.5
20.520000	24.0	36.5
20.530000	24.0	36.5
20.550000	24.0	37.0
20.570000	24.0	36.5
20.580000	24.0	36.5
20.600000	24.0	36.5
20.620000	24.0	37.0
20.630000	24.0	36.5
20.650000	24.0	36.5
20.670000	24.0	37.0
20.680000	24.0	37.0
20.700000	24.0	36.5
20.720000	24.0	37.0
20.730000	24.0	36.5
20.750000	24.0	36.5
20.770000	24.0	36.5
20.780000	24.0	36.5
20.800000	24.0	36.5
20.820000	24.0	36.5
20.830000	24.0	36.5
20.850000	24.0	37.0
20.870000	24.0	37.0
20.880000	24.0	36.5
20.900000	24.0	36.5
20.920000	24.0	36.5
20.930000	24.0	37.0
20.950000	24.0	37.0
20.970000	24.0	36.5
20.980000	24.0	36.5
21.000000	24.0	36.5
21.020000	24.0	37.0
21.030000	24.0	37.0
21.050000	24.0	36.5
21.070000	24.0	37.0
21.080000	24.0	37.0
21.100000	24.0	36.5
21.120000	24.0	37.0
21.130000	24.0	36.5
21.150000	24.0	36.5
21.170000	24.0	37.0
21.180000	24.0	36.5
21.200000	24.0	36.5
21.220000	24.0	36.5
21.230000	24.0	36.5
21.250000	24.0	36.5
21.270000	24.0	36.5
21.280000	24.0	36.5
21.300000	24.0	36.5
21.320000	24.0	36.5
21.330000	24.0	36.5
21.350000	24.0	36.5
21.370000	24.0	36.5
21.380000	24.0	36.5
21.400000	24.0	37.0
21.420000	24.0	36.5
21.430000	24.0	36.5
21.450000	24.0	36.5
21.470000	24.0	37.0
21.480000	24.0	36.5
21.500000	24.0	36.5
21.520000	24.0	37.0
21.530000	24.0	36.5
21.550000	24.0	36.5
21.570000	24.0	36.5
21.580000	24.0	36.5
21.600000	24.0	36.5
21.620000	24.0	37.0
21.630000	24.0	37.0
21.650000	24.0	36.5
21.670000	24.0	37.0
21.680000	24.0	37.0
21.700000	24.0	36.5
21.720000	24.0	37.0
21.730000	24.0	36.5
21.750000	24.0	37.0
21.770000	24.0	37.0
21.780000	24.5	37.0
21.800000	24.5	37.0
21.820000	24.5	37.0
21.830000	24.5	37.0
21.850000	24.5	37.0
21.870000	24.5	37.0
21.880000	24.5	37.0
21.900000	24.5	37.0
21.920000	25.0	37.0
21.930000	25.0	37.0
21.950000	25.0	37.0
21.970000	24.5	37.0
21.980000	24.5	37.0
22.000000	24.5	37.0
22.020000	24.5	37.0
22.030000	24.0	36.5
22.050000	24.0	36.5
22.070000	24.0	36.5
22.080000	24.0	37.0
22.100000	24.0	36.5
22.120000	24.0	36.5
22.130000	24.0	36.5
22.150000	24.0	36.5
22.170000	24.0	36.5
22.180000	24.0	36.5
22.200000	24.0	36.5
22.220000	24.0	37.0
22.230000	24.0	36.5
22.250000	24.0	36.5
22.270000	24.0	36.5
22.280000	24.0	37.0
22.300000	24.0	36.5
22.320000	24.0	37.0
22.330000	24.0	36.5
22.350000	23.5	37.0
22.370000	23.5	36.5
22.380000	23.5	36.5
22.400000	23.5	37.0
22.420000	23.5	36.5
22.430000	23.5	36.5
22.450000	23.5	36.5
22.470000	23.5	36.5
22.480000	23.5	36.5
22.500000	23.5	36.5
22.520000	23.5	37.0
22.530000	23.5	36.5
22.550000	23.5	36.5
22.570000	23.5	36.5
22.580000	23.5	37.0
22.600000	23.5	36.5
22.620000	23.5	36.5
22.630000	23.5	36.5
22.650000	23.5	36.5
22.670000	23.5	36.5
22.680000	23.5	37.0
22.700000	23.5	37.0
22.720000	23.5	37.0
22.730000	23.5	36.5
22.750000	23.5	37.0
22.770000	23.5	36.5
22.780000	23.5	36.5
22.800000	23.5	36.5
22.820000	23.5	36.5
22.830000	23.5	37.0
22.850000	23.5	36.5
22.870000	23.5	37.0
22.880000	23.5	36.5
22.900000	23.5	37.0
22.920000	23.5	37.0
22.930000	23.5	36.5
22.950000	23.5	37.0
22.970000	23.5	37.0
22.980000	23.5	37.0
23.000000	23.5	36.5
23.020000	23.5	36.5
23.030000	23.5	37.0
23.050000	23.5	37.0
23.070000	23.5	37.0
23.080000	23.5	36.5
23.100000	23.5	37.0
23.120000	23.5	36.5
23.130000	23.5	37.0
23.150000	23.5	36.5
23.170000	23.5	37.0
23.180000	23.5	36.5
23.200000	23.5	36.5
23.220000	23.5	37.0
23.230000	23.5	36.5
23.250000	23.5	36.5
23.270000	23.5	37.0
23.280000	23.5	37.0
23.300000	24.0	37.0
23.320000	24.0	37.0
23.330000	24.0	36.5
23.350000	24.0	37.0
23.370000	23.5	37.0
23.380000	24.0	36.5
23.400000	23.5	37.0
23.420000	23.5	36.5
23.430000	23.5	36.5
23.450000	23.5	36.5
23.470000	23.5	36.5
23.480000	23.5	37.0
23.500000	23.5	36.5
23.520000	23.5	36.5
23.530000	23.5	37.0
23.550000	23.5	37.0
23.570000	23.5	37.0
23.580000	23.5	36.5
23.600000	23.5	36.5
23.620000	23.5	37.0
23.630000	23.5	36.5
23.650000	23.5	36.5
23.670000	23.5	37.0
23.680000	23.5	36.5
23.700000	23.5	36.5
23.720000	23.5	36.5
23.730000	23.5	37.0
23.750000	23.5	36.5
23.770000	23.5	36.5
23.780000	23.5	37.0
23.800000	23.5	36.5
23.820000	23.5	37.0
23.830000	23.5	36.5
23.850000	24.0	37.0
23.870000	24.0	37.0
23.880000	24.0	36.5
23.900000	24.0	36.5
23.920000	24.0	37.0
23.930000	24.0	37.0
23.950000	24.0	36.5
23.970000	24.0	37.0
23.980000	24.0	36.5
24.000000	24.0	37.0
