# Supplementary material for: A Temperature-Monitoring Vaginal Ring for Measuring Adherence
Source: PLoS One. 2015 May 12;10(5):e0125682. doi: 10.1371/journal.pone.0125682 (PMC4429109; doi:10.1371/journal.pone.0125682)
Supplement: S1 Dataset — (ZIP) [file pone.0125682.s001.zip › P3 & 4 nano-T (hr) 1.csv]

Time (hr)	P3	P4	P3 Markers	P4 Markers
0.000000	36.55	36.55	36.55	36.55
0.130000	36.58	36.55
0.270000	36.55	36.55
0.400000	36.58	36.58
0.530000	36.58	36.58
0.670000	36.55	36.55
0.800000	36.52	36.55
0.930000	36.55	36.55		36.55
1.070000	36.49	21.31		21.31
1.200000	36.52	36.00	36.52	36.00
1.330000	23.17	36.39	23.17
1.470000	21.18	36.55	21.18
1.600000	35.93	36.55	35.93
1.730000	36.41	36.55	36.41
1.870000	36.49	36.55	36.49
2.000000	36.52	36.55	36.52	36.55
2.130000	36.58	21.62		21.62
2.270000	36.52	36.00		36.00
2.400000	36.60	36.44
2.530000	36.55	36.55
2.670000	36.52	36.55	36.52
2.800000	22.93	36.55	22.93
2.930000	21.85	36.55	21.85	36.55
3.070000	22.15	24.99	22.15	24.99
3.200000	35.93	21.22	35.93	21.22
3.330000	36.38	35.80	36.38	35.80
3.470000	30.81	36.36	30.81
3.600000	21.79	36.55	21.79
3.730000	21.91	36.55	21.91
3.870000	36.16	36.55	36.16
4.000000	36.41	36.55	36.41	36.55
4.130000	36.49	21.65	36.49	21.65
4.270000	36.52	21.83	36.52	21.83
4.400000	36.52	35.66		35.66
4.530000	36.55	36.36
4.670000	36.52	36.50
4.800000	36.52	36.55
4.930000	36.52	36.55		36.55
5.070000	36.52	24.26
5.200000	36.52	21.56		21.56
5.330000	36.52	22.35	36.52	22.35
5.470000	21.91	22.80	21.91	22.80
5.600000	21.30	36.11	21.30	36.11
5.730000	21.82	36.44	21.82
5.870000	22.39	36.55	22.39
6.000000	33.62	36.55	33.62	36.55
6.130000	36.27	22.35	36.27	22.35
6.270000	36.49	22.26	36.49	22.26
6.400000	36.49	23.19		23.19
6.530000	36.52	23.43		23.43
6.670000	36.49	23.46		23.46
6.800000	36.49	34.88	36.49	34.88
6.930000	23.47	36.33	23.47	36.33
7.070000	36.13	25.22	36.13	25.22
7.200000	36.41	23.55
7.330000	36.49	23.55
7.470000	36.52	23.55
7.600000	36.49	23.66
7.730000	36.49	23.78	36.49
7.870000	30.81	23.93	30.81
8.000000	36.05	23.93	36.05	23.93
8.130000	36.38	36.25		36.25
8.270000	36.49	36.44
8.400000	36.49	36.55		36.55
8.530000	36.49	36.55
8.670000	36.49	36.55
8.800000	36.49	36.55
8.930000	36.49	36.55
9.070000	36.49	36.55	36.49
9.200000	36.49	36.55
9.330000	36.49	36.55
9.470000	36.49	36.55		36.55
9.600000	36.49	36.55
9.730000	36.49	36.55
9.870000	36.49	36.55
10.000000	36.49	36.55	36.49	36.55
10.130000	36.49	36.55
10.270000	36.49	36.55
10.400000	36.49	36.55
10.530000	36.49	36.55
10.670000	36.49	36.55
10.800000	36.49	36.55
10.930000	36.49	36.55
11.070000	36.49	36.55	36.49	36.55
11.200000	36.49	36.55
11.330000	36.49	36.55
11.470000	36.49	36.55
11.600000	36.49	36.55
11.730000	36.49	36.55
11.870000	36.49	36.55
12.000000	36.49	36.55	36.49	36.55
12.130000	36.49	36.55
12.270000	36.49	36.55
12.400000	36.49	36.55
12.530000	36.49	36.55
12.670000	36.49	36.55
12.800000	36.49	36.55
12.930000	36.49	36.55
13.070000	36.49	36.55
13.200000	36.49	36.55
13.330000	36.49	36.55
13.470000	36.49	36.55
13.600000	36.49	36.55
13.730000	36.49	36.55
13.870000	36.49	36.55
14.000000	36.49	36.55
14.130000	36.49	36.55
14.270000	36.49	36.55
14.400000	36.49	36.55
14.530000	36.49	36.55
14.670000	36.49	36.55
14.800000	36.49	36.55
14.930000	36.49	36.55
15.070000	36.49	36.55
15.200000	36.49	36.55
15.330000	36.49	36.55
15.470000	36.49	36.55
15.600000	36.49	36.55
15.730000	36.49	36.55
15.870000	36.49	36.55
16.000000	36.49	36.55
16.130000	36.49	36.55
16.270000	36.49	36.55
16.400000	36.49	36.55
16.530000	36.49	36.55
16.670000	36.49	36.55
16.800000	36.49	36.55
16.930000	36.49	36.55
17.070000	36.49	36.55
17.200000	36.49	36.55
17.330000	36.49	36.55
17.470000	36.49	36.55
17.600000	36.49	36.55
17.730000	36.49	36.55
17.870000	36.49	36.55
18.000000	36.49	36.55
18.130000	36.49	36.55
18.270000	36.49	36.55
18.400000	36.49	36.55
18.530000	36.49	36.55
18.670000	36.49	36.55
18.800000	36.49	36.55
18.930000	36.49	36.55
19.070000	36.49	36.55
19.200000	36.49	36.55
19.330000	36.49	36.55
19.470000	36.49	36.55
19.600000	36.49	36.55
19.730000	36.49	36.55
19.870000	36.49	36.55
20.000000	36.49	36.55
20.130000	36.49	36.55
20.270000	36.49	36.55
20.400000	36.49	36.55
20.530000	36.49	36.55
20.670000	36.49	36.55
20.800000	36.49	36.55
20.930000	36.49	36.55
21.070000	36.49	36.55
21.200000	36.49	36.55
21.330000	36.49	36.55
21.470000	36.49	36.55
21.600000	36.49	36.55
21.730000	36.52	36.55
21.870000	36.71	36.55
22.000000	36.69	36.55
22.130000	36.55	36.55
22.270000	36.52	36.55
22.400000	36.49	36.55
22.530000	36.49	36.55
22.670000	36.49	36.55
22.800000	36.52	36.55
22.930000	36.49	36.55
23.070000	36.52	36.55
23.200000	36.52	36.55
23.330000	36.52	36.55
23.470000	36.49	36.55
23.600000	36.52	36.55
23.730000	36.49	36.55
23.870000	36.52	36.55
24.000000	36.52	36.55
