# Supplementary material for: A Temperature-Monitoring Vaginal Ring for Measuring Adherence
Source: PLoS One. 2015 May 12;10(5):e0125682. doi: 10.1371/journal.pone.0125682 (PMC4429109; doi:10.1371/journal.pone.0125682)
Supplement: S1 Images — (ZIP) [file pone.0125682.s002.zip]

Archive with 7 entries (6 files):
- DST nano-T Starr Oddi.jpg
- __MACOSX/
- __MACOSX/._DST nano-T Starr Oddi.jpg
- P1040333 copy.JPG
- __MACOSX/._P1040333 copy.JPG
- Temp logger ring plus logger.tif
- __MACOSX/._Temp logger ring plus logger.tif
